# Supplementary material for: Systematics and biology of some species of Micrurapteryx Spuler (Lepidoptera, Gracillariidae) from the Holarctic Region, with re-description of M. caraganella (Hering) from Siberia
Source: Zookeys. 2016 Apr 11;(579):99–156. doi: 10.3897/zookeys.579.7166 (PMC4829971; doi:10.3897/zookeys.579.7166)
Supplement: XML Treatment for Micrurapteryx gradatella [file zookeys.579.7166-treatment1.xml]

<!DOCTYPE tp:taxon-treatment
  PUBLIC "-//TaxonX//DTD Taxonomic Treatment Publishing DTD v0 20100105//EN" "tax-treatment-NSO.dtd">
<tp:taxon-treatment xmlns:tp="http://www.plazi.org/taxpub"><tp:treatment-meta><kwd-group><label>Taxon classification</label><kwd><named-content content-type="kingdom">Animalia</named-content></kwd><kwd><named-content content-type="order">Lepidoptera</named-content></kwd><kwd><named-content content-type="family">Gracillariidae</named-content></kwd></kwd-group><mixed-citation publication-type="journal"><person-group><name><surname>Kirichenko</surname><given-names>Natalia</given-names></name><name><surname>Triberti</surname><given-names>Paolo</given-names></name><name><surname>Mutanen</surname><given-names>Marko</given-names></name><name><surname>Magnoux</surname><given-names>Emmanuelle</given-names></name><name><surname>Landry</surname><given-names>Jean-François</given-names></name><name><surname>Lopez-Vaamonde</surname><given-names>Carlos</given-names></name></person-group><article-title>Systematics and biology of some species of <italic><tp:taxon-name><tp:taxon-name-part taxon-name-part-type="genus">Micrurapteryx</tp:taxon-name-part></tp:taxon-name></italic> Spuler (<tp:taxon-name><tp:taxon-name-part taxon-name-part-type="order">Lepidoptera</tp:taxon-name-part></tp:taxon-name>, <tp:taxon-name><tp:taxon-name-part taxon-name-part-type="family">Gracillariidae</tp:taxon-name-part></tp:taxon-name>) from the Holarctic Region, with re-description of <italic><tp:taxon-name><tp:taxon-name-part taxon-name-part-type="genus">M.</tp:taxon-name-part> <tp:taxon-name-part taxon-name-part-type="species">caraganella</tp:taxon-name-part></tp:taxon-name></italic> (Hering) from Siberia</article-title><source>Zookeys</source><day>11</day><month>4</month><year>2016</year><volume>2016</volume><issue>579</issue><fpage>99</fpage><lpage>156</lpage><pub-id pub-id-type="doi">10.3897/zookeys.579.7166</pub-id></mixed-citation></tp:treatment-meta><tp:nomenclature><tp:taxon-name>
              <tp:taxon-name-part taxon-name-part-type="genus">Micrurapteryx</tp:taxon-name-part>
              <tp:taxon-name-part taxon-name-part-type="species">gradatella</tp:taxon-name-part>
            </tp:taxon-name><tp:taxon-authority>(Herrich-Schäffer, 1855)</tp:taxon-authority><xref ref-type="fig" rid="F3">Figs 3</xref><xref ref-type="fig" rid="F7">, 13</xref><xref ref-type="fig" rid="F7">, 18</xref><xref ref-type="fig" rid="F8">, 24</xref><xref ref-type="fig" rid="F8">, 25</xref><xref ref-type="fig" rid="F10">, 40</xref><xref ref-type="fig" rid="F10">, 41</xref><xref ref-type="fig" rid="F14">, 59–64</xref></tp:nomenclature><tp:treatment-sec sec-type="Citations"><title>Citations.</title><p>[No genus <italic><tp:taxon-name><tp:taxon-name-part taxon-name-part-type="genus">Gradatella</tp:taxon-name-part></tp:taxon-name></italic> Herrich-Schäffer, [1854]: plate 21: fig. 992 [unavailable]]</p><p>[<italic><tp:taxon-name><tp:taxon-name-part taxon-name-part-type="genus">Euspilapteryx</tp:taxon-name-part> <tp:taxon-name-part taxon-name-part-type="species">Gradatella</tp:taxon-name-part></tp:taxon-name></italic> Herrich-Schäffer, [1855]: 293. Type locality: near Regensburg, Germany]</p><p>[<italic><tp:taxon-name><tp:taxon-name-part taxon-name-part-type="genus">Gracilaria</tp:taxon-name-part> <tp:taxon-name-part taxon-name-part-type="species">gradatella</tp:taxon-name-part></tp:taxon-name></italic>; <xref ref-type="bibr" rid="B66">Staudinger and Rebel 1901</xref>: 208]</p><p>[<italic><tp:taxon-name><tp:taxon-name-part taxon-name-part-type="genus">Parectopa</tp:taxon-name-part> <tp:taxon-name-part taxon-name-part-type="species">gradatella</tp:taxon-name-part></tp:taxon-name></italic>; <xref ref-type="bibr" rid="B50">Meyrick 1912</xref>: 21; <xref ref-type="bibr" rid="B3">Benander 1944</xref>: 122; <xref ref-type="bibr" rid="B25">Hering 1957</xref>: 600, 1110]</p><p>[<italic><tp:taxon-name><tp:taxon-name-part taxon-name-part-type="genus">Micrurapteryx</tp:taxon-name-part> <tp:taxon-name-part taxon-name-part-type="species">gradatella</tp:taxon-name-part></tp:taxon-name></italic>; <xref ref-type="bibr" rid="B65">Spuler 1910</xref>: 409; <xref ref-type="bibr" rid="B4">Bengtsson and Johansson 2011</xref>: 103]</p></tp:treatment-sec><tp:treatment-sec sec-type="Original description"><title>Original description.</title><p>
              <italic>Alis anter. Margine interiore albo, triinciso. Etwas kleiner als vorige [<tp:taxon-name><tp:taxon-name-part taxon-name-part-type="species">kollariella</tp:taxon-name-part></tp:taxon-name>], mit schmaleren Vorderflügeln, deren Vorderrandsstriche desshalb schräger stehen, aber feiner und länger sind, der erste geschlängelt, dem zweiten genähert, deren weisser Innenrund einwärts drei Zachen bildet, zwischen welchen die weisse Farbe tief schwarz ausgefüllt ist. Ich fand 3 Exemplare an verschiedenen Stellen bei Regensburg, im Mai</italic>.</p><p>[English translation] “Somewhat smaller than previous, with narrower forewings, and front-marginal-dashes therefore more angled but finer and longer, the first sinuate [translates as ‘tortuous’], adjacent to the second, in which three inward teeth are formed by the white inner border, with deep black filling between the white colouration. I found <named-content xmlns:xlink="http://www.w3.org/1999/xlink" content-type="specimen-count" xlink:type="simple">3 specimens</named-content> in various places near Regensburg in May.”</p></tp:treatment-sec><tp:treatment-sec sec-type="material"><title>Material examined.</title><p>
              <named-content xmlns:xlink="http://www.w3.org/1999/xlink" content-type="specimen-count" xlink:type="simple">Adult (9)</named-content>: <named-content xmlns:xlink="http://www.w3.org/1999/xlink" content-type="specimen-count" xlink:type="simple">1♀</named-content>, Norway, HEs, Elverum, Hernes, 1a, <named-content xmlns:xlink="http://www.w3.org/1999/xlink" content-type="date" xlink:type="simple">28.VI.1981</named-content>, <italic><tp:taxon-name><tp:taxon-name-part taxon-name-part-type="genus">Lathyrus</tp:taxon-name-part> <tp:taxon-name-part taxon-name-part-type="species">montanus</tp:taxon-name-part></tp:taxon-name></italic>, O. Karsholt, slide TRB4060; <named-content xmlns:xlink="http://www.w3.org/1999/xlink" content-type="specimen-count" xlink:type="simple">2♀</named-content>, Norway, HEs, <named-content xmlns:xlink="http://www.w3.org/1999/xlink" content-type="date" xlink:type="simple">20.VI.1961</named-content>, Norway, <italic><tp:taxon-name><tp:taxon-name-part taxon-name-part-type="genus">Lathyrus</tp:taxon-name-part> <tp:taxon-name-part taxon-name-part-type="species">montanus</tp:taxon-name-part></tp:taxon-name></italic>, K. Larsen, slide MIC6942; <named-content xmlns:xlink="http://www.w3.org/1999/xlink" content-type="specimen-count" xlink:type="simple">1♂</named-content>, Predota, Mezösig [Mezöseg, Cluj County, Romania], 24.6, slide TRB755; <named-content xmlns:xlink="http://www.w3.org/1999/xlink" content-type="specimen-count" xlink:type="simple">2♂</named-content>, FIN V [Finland], Turku, 670:23, e.l. <named-content xmlns:xlink="http://www.w3.org/1999/xlink" content-type="date" xlink:type="simple">6.2000</named-content>, T. Mutanen leg., <italic><tp:taxon-name><tp:taxon-name-part taxon-name-part-type="genus">Lathyrus</tp:taxon-name-part> <tp:taxon-name-part taxon-name-part-type="species">linifolius</tp:taxon-name-part></tp:taxon-name></italic>, slide TRB4091, TRB4095; <named-content xmlns:xlink="http://www.w3.org/1999/xlink" content-type="specimen-count" xlink:type="simple">1♂</named-content>, FIN V [Finland], Turku, 670:23, e.l. <named-content xmlns:xlink="http://www.w3.org/1999/xlink" content-type="date" xlink:type="simple">6.1998</named-content>, <italic><tp:taxon-name><tp:taxon-name-part taxon-name-part-type="genus">Lathyrus</tp:taxon-name-part> <tp:taxon-name-part taxon-name-part-type="species">linifolius</tp:taxon-name-part></tp:taxon-name></italic>, slide TRB4081; <named-content xmlns:xlink="http://www.w3.org/1999/xlink" content-type="specimen-count" xlink:type="simple">2 ♂</named-content>, Russia, Siberia, Krasnoyarsk (Yenisei river bank, near), <italic><tp:taxon-name><tp:taxon-name-part taxon-name-part-type="genus">Vicia</tp:taxon-name-part> <tp:taxon-name-part taxon-name-part-type="species">amoena</tp:taxon-name-part></tp:taxon-name></italic>, <named-content xmlns:xlink="http://www.w3.org/1999/xlink" content-type="date" xlink:type="simple">3.VII.2015</named-content>, reared from mines, N. Kirichenko, slides NK-82-15-1, NK-82-15-2.</p><p>Pupa (7): Finland V: Turku, 6611:3230 mine, <named-content xmlns:xlink="http://www.w3.org/1999/xlink" content-type="date" xlink:type="simple">12.6.2008</named-content> on <italic><tp:taxon-name><tp:taxon-name-part taxon-name-part-type="genus">Lathyrus</tp:taxon-name-part> <tp:taxon-name-part taxon-name-part-type="species">linifolius</tp:taxon-name-part></tp:taxon-name></italic>, J. Itämies leg.; Finland V: Turku, 6714:234 mine, <named-content xmlns:xlink="http://www.w3.org/1999/xlink" content-type="date" xlink:type="simple">19.06.2000</named-content> on <italic><tp:taxon-name><tp:taxon-name-part taxon-name-part-type="genus">Lathyrus</tp:taxon-name-part> <tp:taxon-name-part taxon-name-part-type="species">linifolius</tp:taxon-name-part></tp:taxon-name></italic>, J. Itämies leg.; Finland, Ab Turku, collected <named-content xmlns:xlink="http://www.w3.org/1999/xlink" content-type="date" xlink:type="simple">June 2005</named-content> on <italic><tp:taxon-name><tp:taxon-name-part taxon-name-part-type="genus">Lathyrus</tp:taxon-name-part> <tp:taxon-name-part taxon-name-part-type="species">linifolius</tp:taxon-name-part></tp:taxon-name></italic>, Markus J. Rantala leg. Larva (1): Finland, Ab Turku, collected <named-content xmlns:xlink="http://www.w3.org/1999/xlink" content-type="date" xlink:type="simple">June 2005</named-content> on <italic><tp:taxon-name><tp:taxon-name-part taxon-name-part-type="genus">Lathyrus</tp:taxon-name-part> <tp:taxon-name-part taxon-name-part-type="species">linifolius</tp:taxon-name-part></tp:taxon-name></italic>, Markus J. Rantala leg.</p></tp:treatment-sec><tp:treatment-sec sec-type="Diagnosis"><title>Diagnosis.</title><p>Superficially, this species can be confused with <italic><tp:taxon-name><tp:taxon-name-part taxon-name-part-type="genus">Micrurapteryx</tp:taxon-name-part> <tp:taxon-name-part taxon-name-part-type="species">kollariella</tp:taxon-name-part></tp:taxon-name></italic> (Figs <xref ref-type="fig" rid="F7">17</xref>, <xref ref-type="fig" rid="F7">20</xref>, <xref ref-type="fig" rid="F8">30–31</xref>, <xref ref-type="fig" rid="F11">47</xref>), widespread in Europe east to Kazakhstan. However, the latter can be distinguished by its forewing pattern with wider costal strigulae and white dorsal margin not denticulate. In male <italic><tp:taxon-name><tp:taxon-name-part taxon-name-part-type="genus">Micrurapteryx</tp:taxon-name-part> <tp:taxon-name-part taxon-name-part-type="species">kollariella</tp:taxon-name-part></tp:taxon-name></italic>, the coremata are very long; the valvar apex is more protruded than in <italic><tp:taxon-name><tp:taxon-name-part taxon-name-part-type="genus">Micrurapteryx</tp:taxon-name-part> <tp:taxon-name-part taxon-name-part-type="species">gradatella</tp:taxon-name-part></tp:taxon-name></italic>; the saccular apex has a strong, incurved bifurcate tooth; and the phallus is anteriorly widened and deeply invaginated and with fine lateral serrations (Figs <xref ref-type="fig" rid="F8">30</xref>, <xref ref-type="fig" rid="F8">31</xref>); in female <italic><tp:taxon-name><tp:taxon-name-part taxon-name-part-type="genus">Micrurapteryx</tp:taxon-name-part> <tp:taxon-name-part taxon-name-part-type="species">kollariella</tp:taxon-name-part></tp:taxon-name></italic>, S6 is weakly sclerotized and less developed, the antrum is widest near the ostium, and the signa are a pair of finely denticulate plates (Fig. <xref ref-type="fig" rid="F11">47</xref>); in <italic><tp:taxon-name><tp:taxon-name-part taxon-name-part-type="genus">Micrurapteryx</tp:taxon-name-part> <tp:taxon-name-part taxon-name-part-type="species">gradatella</tp:taxon-name-part></tp:taxon-name></italic> the antrum is elongate, cylindrical and widest more anteriorly. For differences with <italic><tp:taxon-name><tp:taxon-name-part taxon-name-part-type="genus">Micrurapteryx</tp:taxon-name-part> <tp:taxon-name-part taxon-name-part-type="species">caraganella</tp:taxon-name-part></tp:taxon-name></italic>, see under that species.</p></tp:treatment-sec><tp:treatment-sec sec-type="Description of adult"><title>Description of adult</title><p>(Fig. <xref ref-type="fig" rid="F3">3</xref>). Wingspan 9.5–11.5 mm.</p><fig id="F3" position="float" orientation="portrait"><label>Figures 3–5.</label><caption><p>Adults of <italic><tp:taxon-name><tp:taxon-name-part taxon-name-part-type="genus">Micrurapteryx</tp:taxon-name-part></tp:taxon-name></italic> spp. <bold>3</bold> <italic><tp:taxon-name><tp:taxon-name-part taxon-name-part-type="genus">Micrurapteryx</tp:taxon-name-part> <tp:taxon-name-part taxon-name-part-type="species">gradatella</tp:taxon-name-part></tp:taxon-name></italic>, specimen CNCLEP00122240 ♀ (Norway, Elverum) <bold>4</bold> <italic><tp:taxon-name><tp:taxon-name-part taxon-name-part-type="genus">Micrurapteryx</tp:taxon-name-part> <tp:taxon-name-part taxon-name-part-type="species">caraganella</tp:taxon-name-part></tp:taxon-name></italic>, specimen CNCLEP00122241 ♀ (Russia, Krasnoyarsk) <bold>5</bold> <italic><tp:taxon-name><tp:taxon-name-part taxon-name-part-type="genus">Micrurapteryx</tp:taxon-name-part> <tp:taxon-name-part taxon-name-part-type="species">caraganella</tp:taxon-name-part></tp:taxon-name></italic>, specimen CNCLEP00122242 ♀ (Russia, Krasnoyarsk). Scale bars: 2 mm.</p></caption><graphic xmlns:xlink="http://www.w3.org/1999/xlink" xlink:href="zookeys-579-099-g003.jpg" position="float" orientation="portrait" xlink:type="simple" id="oo_84543.jpg"/></fig><p>
              <italic>Head</italic>. Frons and vertex white, sometimes with intermixture of brown scales on vertex, around eyes and at base of antenna. Labial palpus white, rather long and slender, upturned, spotted with dark brown in medial and apical segment; maxillary palpus about half of apical segment of labial palpus, outer side fuscous. Antenna fuscous, scape and pedicel white ventrally, remaining articles ringed with paler colour; pecten absent.</p><p>
              <italic>Thorax</italic>. Dorsum and venter white, tegulae dark brown. Legs white, tibiae and tarsi annulated with dark brown; fore coxa and femur grey outwardly. Forewing dark brown in ground colour with white markings; costal margin with 5 white strigulae; first three almost parallel, oblique and bent outwards; first costal strigula with basal half parallel to costa, then oblique and fragmented; second often obsolescent; fourth and fifth semicircular, often both touching opposite margin; dorsal margin white in basal two-thirds, with two or three white projections, the more distal one almost touching the first costal strigula; apical spot black, not quite touching 5<sup>th</sup> strigula; cilia white around apex to tornus, with dark brown tips forming a line which projects a little at apex; hindwing grey ochreous, cilia pale grey.</p><p>
              <italic>Abdomen</italic>. Brown dorsally and white latero-ventrally. Segment 7 in the male with pair of coremata of thin scales about half width of sternum (Fig. <xref ref-type="fig" rid="F7">13</xref>). In the female sternum 6 more strongly sclerotized with a slight convexity on the proximal margin (Fig. <xref ref-type="fig" rid="F7">18</xref>).</p><p>
              <italic>Male genitalia</italic> (Figs <xref ref-type="fig" rid="F8">24</xref>, <xref ref-type="fig" rid="F8">25</xref>). Tegumen short, subtriangular, with no setae; tuba analis membraneous, braced by pair of sclerotized lateral bars, produced beyond tegu<!--PageBreak-->men, a small microspinose area ventroapically. Valva longitudinally cleft, costal margin slightly concave, cucullus lobe rounded; sacculus markedly developed, rectangular, lower margin with large, sharp, downward-oriented tooth, distal half lined with row of denticles. Phallus tubular, nearly as long as valva, straight, base bifurcate, dorso-medially with small spine, median ridge more or less serrated; vesica with two cornuti, first elongate, spear-like, one-third length of phallus, and second smaller, spiniform.</p><p>
              <italic>Female genitalia</italic> (Figs <xref ref-type="fig" rid="F10">40</xref>, <xref ref-type="fig" rid="F10">41</xref>). Anal papillae rather short, posterior apophyses shorter than anterior ones. Segment 8 short, about same length as anal papillae, weakly sclerotized. Sternum 7 markedly sclerotized, elongate-subtriangular. Ostium bursae rather narrow, rounded, at apex of S7. Antrum sclerotized, subcylindrical with anterior <!--PageBreak-->portion swollen; distal two-thirds of ductus bursae irregularly sclerotized with dense papillate microsculpture and one half-twist, proximal third membranous, inception of ductus seminalis ventrally on twisted portion. Bursa copulatrix slender, with pair of opposite signa each as cluster of 2–3 spines. Ductus spermathecae with efferent canal forming 3 or 4 coils before vesicle (not shown). Segment 6 shorter than or equal to preceding ones, sternum strongly sclerotized, transversely trapezoid, anterior margin with slight medial convexity.</p></tp:treatment-sec><tp:treatment-sec sec-type="Pupa"><title>Pupa.</title><p>Maximum length 5.5 mm; width 1.3 mm; vertex just shorter than frons. Frontal process (cocoon cutter) a transverse ridge strongly and irregularly dentate; <!--PageBreak-->frontal setae not visible, clypeal setae paired, very reduced and nearly contiguous. Antenna extended to abdominal segments A9; forewing to A5 or A6; hind leg to A10 or slightly longer than abdomen. Setae D1, L1 and SD1 present on abdominal segment A1-A7. <xref ref-type="bibr" rid="B55">Patočka and Turčáni (2005)</xref> report seta D1 on segment 7 but this was not found in the specimens examined. Cremaster consisting of a ring of five pairs of small spines, dorsal pair slightly enlarged and more closely set, two ventral pairs very small.</p></tp:treatment-sec><tp:treatment-sec sec-type="Larva"><title>Larva.</title><p>Very similar to <italic><tp:taxon-name><tp:taxon-name-part taxon-name-part-type="genus">Micrurapteryx</tp:taxon-name-part> <tp:taxon-name-part taxon-name-part-type="species">kollariella</tp:taxon-name-part></tp:taxon-name> and <tp:taxon-name><tp:taxon-name-part taxon-name-part-type="genus">Micrurapteryx</tp:taxon-name-part> <tp:taxon-name-part taxon-name-part-type="species">caraganella</tp:taxon-name-part></tp:taxon-name></italic>. Last larval instars of this species were studied in detail by <xref ref-type="bibr" rid="B22">Grandi (1933)</xref> and no structural differences were discovered. For description, see <italic><tp:taxon-name><tp:taxon-name-part taxon-name-part-type="genus">Micrurapteryx</tp:taxon-name-part> <tp:taxon-name-part taxon-name-part-type="species">caraganella</tp:taxon-name-part></tp:taxon-name></italic> below.</p></tp:treatment-sec><tp:treatment-sec sec-type="Biology"><title>Biology.</title><p>
              <italic><tp:taxon-name><tp:taxon-name-part taxon-name-part-type="genus">Lathyrus</tp:taxon-name-part> <tp:taxon-name-part taxon-name-part-type="species">linifolius</tp:taxon-name-part></tp:taxon-name></italic> (Reichard) Bässler [Syn. <italic><tp:taxon-name><tp:taxon-name-part taxon-name-part-type="genus">Lathyrus</tp:taxon-name-part> <tp:taxon-name-part taxon-name-part-type="species">montanus</tp:taxon-name-part></tp:taxon-name></italic> Bernh., <tp:taxon-name><tp:taxon-name-part taxon-name-part-type="genus">Lathyrus</tp:taxon-name-part> <tp:taxon-name-part taxon-name-part-type="species">linifolius</tp:taxon-name-part> <tp:taxon-name-part taxon-name-part-type="infraspecific-rank">subsp.</tp:taxon-name-part> <tp:taxon-name-part taxon-name-part-type="subspecies">montanus</tp:taxon-name-part></tp:taxon-name> (Bernhardi) Bässler, <italic><tp:taxon-name><tp:taxon-name-part taxon-name-part-type="genus">Orobus</tp:taxon-name-part> <tp:taxon-name-part taxon-name-part-type="species">tuberosus</tp:taxon-name-part></tp:taxon-name></italic> L.], <italic><tp:taxon-name><tp:taxon-name-part taxon-name-part-type="genus">Lathyrus</tp:taxon-name-part> <tp:taxon-name-part taxon-name-part-type="species">tuberosus</tp:taxon-name-part></tp:taxon-name></italic> L. and <italic><tp:taxon-name><tp:taxon-name-part taxon-name-part-type="genus">Vicia</tp:taxon-name-part> <tp:taxon-name-part taxon-name-part-type="species">sepium</tp:taxon-name-part></tp:taxon-name></italic> L. (<xref ref-type="bibr" rid="B25">Hering 1957</xref>, <xref ref-type="bibr" rid="B52">Noreika 1997</xref>, <xref ref-type="bibr" rid="B14">De Prins and De Prins 2015</xref>, <xref ref-type="bibr" rid="B4">Bengtsson and Johansson 2011</xref>, <xref ref-type="bibr" rid="B18">Ellis 2015</xref>), <italic><tp:taxon-name><tp:taxon-name-part taxon-name-part-type="genus">Lathyrus</tp:taxon-name-part> <tp:taxon-name-part taxon-name-part-type="species">linifolius</tp:taxon-name-part></tp:taxon-name></italic> in Finland (present study), <italic><tp:taxon-name><tp:taxon-name-part taxon-name-part-type="genus">Vicia</tp:taxon-name-part> <tp:taxon-name-part taxon-name-part-type="species">amoena</tp:taxon-name-part></tp:taxon-name></italic> in Siberia (Figs <xref ref-type="fig" rid="F1">1</xref>, <xref ref-type="fig" rid="F14">59–61</xref>). Found in meadows and along forest edges. Flight period from mid-June to mid-July (<xref ref-type="bibr" rid="B4">Bengtsson and Johansson 2011</xref>). Larvae mine on the upper leaf surface, forming a blotch, initially whitish green then turning brown (Figs <xref ref-type="fig" rid="F14">59–62</xref>). Most frass is ejected from the mine (<xref ref-type="bibr" rid="B25">Hering 1957</xref>). Pupation takes place outside the mine (Figs <xref ref-type="fig" rid="F14">63–64</xref>).</p></tp:treatment-sec><tp:treatment-sec sec-type="Distribution"><title>Distribution.</title><p>
              <italic><tp:taxon-name><tp:taxon-name-part taxon-name-part-type="genus">Micrurapteryx</tp:taxon-name-part> <tp:taxon-name-part taxon-name-part-type="species">gradatella</tp:taxon-name-part></tp:taxon-name></italic> is known from Finland, Norway, Sweden, Germany, Poland, Romania, Spain (<xref ref-type="bibr" rid="B30">Karsholt and Nieukerken 2015</xref>), Ukraine (<xref ref-type="bibr" rid="B52">Noreika 1997</xref>), Tajikistan (<xref ref-type="bibr" rid="B57">Puplesis et al. 1996</xref>), the central part of European Russia, the Urals, Siberia, and the Russian Far East (Amur oblast exclusively) (<xref ref-type="bibr" rid="B64">Sinev 2008</xref>). Reports from Tajikistan and the Urals need to be verified and, probably, those of the Russian Far East refer to <italic><tp:taxon-name><tp:taxon-name-part taxon-name-part-type="genus">Micrurapteryx</tp:taxon-name-part> <tp:taxon-name-part taxon-name-part-type="species">caraganella</tp:taxon-name-part></tp:taxon-name></italic>.</p></tp:treatment-sec><tp:treatment-sec><!--Section generated to contain objects referenced in tp:taxon-treatment.--><fig id="F7" position="float" orientation="portrait"><label>Figures 13–23.</label><caption><p>Male and female abdomens of <italic><tp:taxon-name><tp:taxon-name-part taxon-name-part-type="genus">Micrurapteryx</tp:taxon-name-part></tp:taxon-name></italic> and <italic><tp:taxon-name><tp:taxon-name-part taxon-name-part-type="genus">Parectopa</tp:taxon-name-part></tp:taxon-name></italic> spp. For males, segments 6–8 is shown; for females, sternum 6 is shown; posterior end oriented upward. <bold>13</bold> <italic><tp:taxon-name><tp:taxon-name-part taxon-name-part-type="genus">Micrurapteryx</tp:taxon-name-part> <tp:taxon-name-part taxon-name-part-type="species">gradatella</tp:taxon-name-part></tp:taxon-name></italic> ♂ (slide TRB4095) (Finland, Turku) <bold>14</bold> <italic><tp:taxon-name><tp:taxon-name-part taxon-name-part-type="genus">Micrurapteryx</tp:taxon-name-part> <tp:taxon-name-part taxon-name-part-type="species">caraganella</tp:taxon-name-part></tp:taxon-name></italic> ♂ (slide MIC6940, specimen CNCLEP00122241) (Russia, Krasnoyarsk) <bold>15</bold> <italic><tp:taxon-name><tp:taxon-name-part taxon-name-part-type="genus">Micrurapteryx</tp:taxon-name-part> <tp:taxon-name-part taxon-name-part-type="species">occulta</tp:taxon-name-part></tp:taxon-name></italic> ♂ (slide MIC6947, specimen CNCLEP00076976) (USA, Washington) <bold>16</bold> <italic><tp:taxon-name><tp:taxon-name-part taxon-name-part-type="genus">Micrurapteryx</tp:taxon-name-part> <tp:taxon-name-part taxon-name-part-type="species">salicifoliella</tp:taxon-name-part></tp:taxon-name></italic> ♂ (slide MIC6952, specimen CNCLEP00123690) (Canada, Ontario, Manitoulin Island) <bold>17</bold> <italic><tp:taxon-name><tp:taxon-name-part taxon-name-part-type="genus">Micrurapteryx</tp:taxon-name-part> <tp:taxon-name-part taxon-name-part-type="species">kollariella</tp:taxon-name-part></tp:taxon-name></italic> ♂ (slide MIC6959, specimen CNCLEP00123697) (Germany, Berlin) <bold>18</bold> <italic><tp:taxon-name><tp:taxon-name-part taxon-name-part-type="genus">Micrurapteryx</tp:taxon-name-part> <tp:taxon-name-part taxon-name-part-type="species">gradatella</tp:taxon-name-part></tp:taxon-name></italic> ♀ (slide MIC6942, specimen CNCLEP00122240) (Norway, Norvegica) <bold>19</bold> <italic><tp:taxon-name><tp:taxon-name-part taxon-name-part-type="genus">Micrurapteryx</tp:taxon-name-part> <tp:taxon-name-part taxon-name-part-type="species">caraganella</tp:taxon-name-part></tp:taxon-name></italic> ♀ (slide MIC6997, specimen CNCLEP00132306) (Russia, Omsk) <bold>20</bold> <italic><tp:taxon-name><tp:taxon-name-part taxon-name-part-type="genus">Micrurapteryx</tp:taxon-name-part> <tp:taxon-name-part taxon-name-part-type="species">kollariella</tp:taxon-name-part></tp:taxon-name></italic> ♀ (slide MIC6960, specimen CNCLEP00123698) (Germany, Berlin) <bold>21</bold> <italic><tp:taxon-name><tp:taxon-name-part taxon-name-part-type="genus">Micrurapteryx</tp:taxon-name-part> <tp:taxon-name-part taxon-name-part-type="species">occulta</tp:taxon-name-part></tp:taxon-name></italic> ♀ holotype (slide JFL1748, specimen CNCLEP00123636) (USA, Kentucky) <bold>22</bold> <italic><tp:taxon-name><tp:taxon-name-part taxon-name-part-type="genus">Micrurapteryx</tp:taxon-name-part> <tp:taxon-name-part taxon-name-part-type="species">salicifoliella</tp:taxon-name-part></tp:taxon-name></italic> ♀ (slide MIC6902, specimen CNCLEP00026530) (Canada, Yukon) <bold>23</bold> <italic><tp:taxon-name><tp:taxon-name-part taxon-name-part-type="genus">Parectopa</tp:taxon-name-part> <tp:taxon-name-part taxon-name-part-type="species">robiniella</tp:taxon-name-part></tp:taxon-name></italic> ♀ (slide MIC6972, specimen CNCLEP00132251) (Canada, Nova Scotia, Smiths Cove). Scale bars: 500 µm.</p></caption><graphic xmlns:xlink="http://www.w3.org/1999/xlink" xlink:href="zookeys-579-099-g007.jpg" position="float" orientation="portrait" xlink:type="simple" id="oo_84547.jpg"/></fig><fig id="F8" position="float" orientation="portrait"><label>Figures 24–31.</label><caption><p>Male genitalia and phallus of <italic><tp:taxon-name><tp:taxon-name-part taxon-name-part-type="genus">Micrurapteryx</tp:taxon-name-part></tp:taxon-name></italic>.<bold>24–25</bold> <italic><tp:taxon-name><tp:taxon-name-part taxon-name-part-type="genus">Micrurapteryx</tp:taxon-name-part> <tp:taxon-name-part taxon-name-part-type="species">gradatella</tp:taxon-name-part></tp:taxon-name></italic> (slide TRB4095) (Finland, Turku) <bold>26–27</bold> <italic><tp:taxon-name><tp:taxon-name-part taxon-name-part-type="genus">Micrurapteryx</tp:taxon-name-part> <tp:taxon-name-part taxon-name-part-type="species">caraganella</tp:taxon-name-part></tp:taxon-name></italic> (slide TRB3995) (Russia, Krasnoyarsk) <bold>28–29</bold> <italic><tp:taxon-name><tp:taxon-name-part taxon-name-part-type="genus">Micrurapteryx</tp:taxon-name-part> <tp:taxon-name-part taxon-name-part-type="species">salicifoliella</tp:taxon-name-part></tp:taxon-name></italic> (slide MIC6840, specimen AC005056) (Canada, Quebec) <bold>30–31</bold> <italic><tp:taxon-name><tp:taxon-name-part taxon-name-part-type="genus">Micrurapteryx</tp:taxon-name-part> <tp:taxon-name-part taxon-name-part-type="species">kollariella</tp:taxon-name-part></tp:taxon-name></italic> (slide MIC6959, specimen CNCLEP00123697) (Germany, Berlin). Scale bars: 200 µm (<bold>24, 26</bold>), 250 µm (<bold>25, 27</bold>), 500 µm (<bold>28–31</bold>).</p></caption><graphic xmlns:xlink="http://www.w3.org/1999/xlink" xlink:href="zookeys-579-099-g008.jpg" position="float" orientation="portrait" xlink:type="simple" id="oo_84676.jpg"/></fig><fig id="F10" position="float" orientation="portrait"><label>Figures 40–43.</label><caption><p>Female genitalia of <italic><tp:taxon-name><tp:taxon-name-part taxon-name-part-type="genus">Micrurapteryx</tp:taxon-name-part></tp:taxon-name></italic>. <bold>40</bold> <italic><tp:taxon-name><tp:taxon-name-part taxon-name-part-type="genus">Micrurapteryx</tp:taxon-name-part> <tp:taxon-name-part taxon-name-part-type="species">gradatella</tp:taxon-name-part></tp:taxon-name></italic> (slide TRB4060) (Norway, Elverum) <bold>41</bold> <italic><tp:taxon-name><tp:taxon-name-part taxon-name-part-type="genus">Micrurapteryx</tp:taxon-name-part> <tp:taxon-name-part taxon-name-part-type="species">gradatella</tp:taxon-name-part></tp:taxon-name></italic> (slide MIC6942, specimen CNCLEP00122240) (Norway, Norvegica) <bold>42</bold> <italic><tp:taxon-name><tp:taxon-name-part taxon-name-part-type="genus">Micrurapteryx</tp:taxon-name-part> <tp:taxon-name-part taxon-name-part-type="species">caraganella</tp:taxon-name-part></tp:taxon-name></italic> (slide TRB4061, specimen NK415) (Russia, Krasnoyarsk) <bold>43</bold> <italic><tp:taxon-name><tp:taxon-name-part taxon-name-part-type="genus">Micrurapteryx</tp:taxon-name-part> <tp:taxon-name-part taxon-name-part-type="species">caraganella</tp:taxon-name-part></tp:taxon-name></italic> (slide MIC6997, specimen CNCLEP00132306) (Russia, Omsk). Scale bars: 500 µm (<bold>40, 41, 43</bold>), 200 µm (<bold>42</bold>).</p></caption><graphic xmlns:xlink="http://www.w3.org/1999/xlink" xlink:href="zookeys-579-099-g010.jpg" position="float" orientation="portrait" xlink:type="simple" id="oo_84677.jpg"/></fig><fig id="F14" position="float" orientation="portrait"><label>Figures 59–64.</label><caption><p>Life history of <italic><tp:taxon-name><tp:taxon-name-part taxon-name-part-type="genus">Micrurapteryx</tp:taxon-name-part> <tp:taxon-name-part taxon-name-part-type="species">gradatella</tp:taxon-name-part></tp:taxon-name></italic> in Eurasia. <bold>59–60</bold> mines on <italic><tp:taxon-name><tp:taxon-name-part taxon-name-part-type="genus">Vicia</tp:taxon-name-part> <tp:taxon-name-part taxon-name-part-type="species">amoena</tp:taxon-name-part></tp:taxon-name></italic> <bold>61</bold> abandoned mines on <italic><tp:taxon-name><tp:taxon-name-part taxon-name-part-type="genus">Vicia</tp:taxon-name-part> <tp:taxon-name-part taxon-name-part-type="species">amoena</tp:taxon-name-part></tp:taxon-name></italic> <bold>62</bold> blotch mines on upperside of the leaves <bold>63–64</bold> pupation on the upperside of the leaf and the cocoon on <italic><tp:taxon-name><tp:taxon-name-part taxon-name-part-type="genus">Lathyrus</tp:taxon-name-part> <tp:taxon-name-part taxon-name-part-type="species">linifolius</tp:taxon-name-part></tp:taxon-name>. Collection sites</italic>: <bold>59–60</bold> Russia, Krasnoyarsk, Yenisei river bank, near village Borovoe, <named-content xmlns:xlink="http://www.w3.org/1999/xlink" content-type="date" xlink:type="simple">5.VII.2015</named-content> <bold>61</bold> Russia, Krasnoyarsk, Yenisei river bank, near Karaulnaya, <named-content xmlns:xlink="http://www.w3.org/1999/xlink" content-type="date" xlink:type="simple">26.VI.2015</named-content> <bold>63–64</bold> Finland, Turku, <named-content xmlns:xlink="http://www.w3.org/1999/xlink" content-type="date" xlink:type="simple">18.VI.2014</named-content>.</p></caption><graphic xmlns:xlink="http://www.w3.org/1999/xlink" xlink:href="zookeys-579-099-g014.jpg" position="float" orientation="portrait" xlink:type="simple" id="oo_84554.jpg"/></fig><fig id="F11" position="float" orientation="portrait"><label>Figures 44–48.</label><caption><p>Female genitalia of <italic><tp:taxon-name><tp:taxon-name-part taxon-name-part-type="genus">Micrurapteryx</tp:taxon-name-part></tp:taxon-name></italic>. <bold>44</bold> <italic><tp:taxon-name><tp:taxon-name-part taxon-name-part-type="genus">Micrurapteryx</tp:taxon-name-part> <tp:taxon-name-part taxon-name-part-type="species">occulta</tp:taxon-name-part></tp:taxon-name></italic> holotype (slide JFL1748, specimen CNCLEP00123636) (USA, Kentucky) <bold>45</bold> <italic><tp:taxon-name><tp:taxon-name-part taxon-name-part-type="genus">Micrurapteryx</tp:taxon-name-part> <tp:taxon-name-part taxon-name-part-type="species">occulta</tp:taxon-name-part></tp:taxon-name></italic> (slide MIC6957, specimen CNCLEP00007544) (Canada, Quebec) <bold>46</bold> <italic><tp:taxon-name><tp:taxon-name-part taxon-name-part-type="genus">Micrurapteryx</tp:taxon-name-part> <tp:taxon-name-part taxon-name-part-type="species">occulta</tp:taxon-name-part></tp:taxon-name></italic> (slide MIC6903, specimen CNCLEP00117698) (ex <italic><tp:taxon-name><tp:taxon-name-part taxon-name-part-type="genus">Caragana</tp:taxon-name-part></tp:taxon-name></italic>, Canada, British Columbia) <bold>47</bold> <italic><tp:taxon-name><tp:taxon-name-part taxon-name-part-type="genus">Micrurapteryx</tp:taxon-name-part> <tp:taxon-name-part taxon-name-part-type="species">kollariella</tp:taxon-name-part></tp:taxon-name></italic> (slide MIC6960, specimen CNCLEP00123698) (Germany, Berlin) <bold>48</bold> <italic><tp:taxon-name><tp:taxon-name-part taxon-name-part-type="genus">Micrurapteryx</tp:taxon-name-part> <tp:taxon-name-part taxon-name-part-type="species">salicifoliella</tp:taxon-name-part></tp:taxon-name></italic> (slide MIC6902, specimen CNCLEP00026530) (Canada, Yukon). Scale bars: 500 µm.</p></caption><graphic xmlns:xlink="http://www.w3.org/1999/xlink" xlink:href="zookeys-579-099-g011.jpg" position="float" orientation="portrait" xlink:type="simple" id="oo_84551.jpg"/></fig><fig id="F1" position="float" orientation="portrait"><label>Figure 1.</label><caption><p>A Neighbor-Joining tree, based on COI barcode fragment, generated under the <abbrev xmlns:xlink="http://www.w3.org/1999/xlink" xlink:title="Kimura 2-parameter" xlink:type="simple">K2P</abbrev> nucleotide substitution model, of the studied taxa. Each specimen is identified by its Sample ID code (see Table <xref ref-type="table" rid="T1">1</xref>). Branch lengths represent the number of substitutions per site. BIN numbers from <abbrev xmlns:xlink="http://www.w3.org/1999/xlink" xlink:title="Barcode of Life Data Systems" xlink:type="simple">BOLD</abbrev> system are given in parentheses for all clusters. There are 56 mutations and 9.2% interspecific distance between <italic><tp:taxon-name><tp:taxon-name-part taxon-name-part-type="genus">Micrurapteryx</tp:taxon-name-part> <tp:taxon-name-part taxon-name-part-type="species">caraganella</tp:taxon-name-part></tp:taxon-name></italic> and <italic><tp:taxon-name><tp:taxon-name-part taxon-name-part-type="genus">Micrurapteryx</tp:taxon-name-part> <tp:taxon-name-part taxon-name-part-type="species">gradatella</tp:taxon-name-part></tp:taxon-name></italic>.</p></caption><graphic xmlns:xlink="http://www.w3.org/1999/xlink" xlink:href="zookeys-579-099-g001.jpg" position="float" orientation="portrait" xlink:type="simple" id="oo_84541.jpg"/></fig><table-wrap id="T1" position="float" orientation="portrait"><label>Table 1.</label><caption><p>Specimens used for molecular analyses. Both the Process ID and Sample ID codes are unique identifiers linking the record in the <abbrev xmlns:xlink="http://www.w3.org/1999/xlink" xlink:title="Barcode of Life Data Systems" xlink:type="simple">BOLD</abbrev> database and the voucher specimen from which the sequence is derived. Additional collecting and specimen data are accessible in the <abbrev xmlns:xlink="http://www.w3.org/1999/xlink" xlink:title="Barcode of Life Data Systems" xlink:type="simple">BOLD</abbrev> dataset <ext-link xmlns:xlink="http://www.w3.org/1999/xlink" xlink:type="simple" ext-link-type="uri" xlink:href="http://dx.doi.org/10.5883/DS-MICRURA">dx.doi.org/10.5883/DS-MICRURA</ext-link> as well as GenBank (<ext-link xmlns:xlink="http://www.w3.org/1999/xlink" xlink:type="simple" ext-link-type="uri" xlink:href="http://www.ncbi.nlm.nih.gov/genbank/">http://www.ncbi.nlm.nih.gov/genbank/</ext-link>). Where pertinent, genitalia preparation number and sex are given in square brackets in the Sample ID column.</p></caption><table id="TID0EE5BI" rules="all"><tbody><tr><th rowspan="1" colspan="1">№</th><th rowspan="1" colspan="1">Sample ID and genitalia preparation in []</th><th rowspan="1" colspan="1">Process ID</th><th rowspan="1" colspan="1">Host plant</th><th rowspan="1" colspan="1">Country</th><th rowspan="1" colspan="1">GenBank accession COI</th><th rowspan="1" colspan="1">GenBank accession H3</th><th rowspan="1" colspan="1">GenBank accession 28S</th></tr><tr><td rowspan="1" colspan="8">
              <bold><italic><tp:taxon-name><tp:taxon-name-part taxon-name-part-type="genus">Micrurapteryx</tp:taxon-name-part> <tp:taxon-name-part taxon-name-part-type="species">caraganella</tp:taxon-name-part></tp:taxon-name></italic></bold>
            </td></tr><tr><td rowspan="1" colspan="1">1</td><td rowspan="1" colspan="1">NK58</td><td rowspan="1" colspan="1">
                  <ext-link xmlns:xlink="http://www.w3.org/1999/xlink" ext-link-type="uri" xlink:href="http://www.boldsystems.org/index.php/Public_RecordView?processid=GRPAL1102-13" xlink:type="simple">GRPAL1102-13</ext-link>
                </td><td rowspan="1" colspan="1">
              <italic><tp:taxon-name><tp:taxon-name-part taxon-name-part-type="genus">Caragana</tp:taxon-name-part> <tp:taxon-name-part taxon-name-part-type="species">boisii</tp:taxon-name-part></tp:taxon-name></italic>
            </td><td rowspan="1" colspan="1">Russia</td><td rowspan="1" colspan="1">
                  <ext-link xmlns:xlink="http://www.w3.org/1999/xlink" ext-link-type="gen" xlink:href="KP845396" xlink:type="simple">KP845396</ext-link>
                </td><td rowspan="1" colspan="1">
                  <ext-link xmlns:xlink="http://www.w3.org/1999/xlink" ext-link-type="gen" xlink:href="KP856945" xlink:type="simple">KP856945</ext-link>
                </td><td rowspan="1" colspan="1">
                  <ext-link xmlns:xlink="http://www.w3.org/1999/xlink" ext-link-type="gen" xlink:href="KP845432" xlink:type="simple">KP845432</ext-link>
                </td></tr><tr><td rowspan="1" colspan="1">2</td><td rowspan="1" colspan="1">NK189, [TRB3986♀]</td><td rowspan="1" colspan="1">
                  <ext-link xmlns:xlink="http://www.w3.org/1999/xlink" ext-link-type="uri" xlink:href="http://www.boldsystems.org/index.php/Public_RecordView?processid=ISSIK234-14" xlink:type="simple">ISSIK234-14</ext-link>
                </td><td rowspan="1" colspan="1">
              <italic><tp:taxon-name><tp:taxon-name-part taxon-name-part-type="genus">Caragana</tp:taxon-name-part> <tp:taxon-name-part taxon-name-part-type="species">arborescens</tp:taxon-name-part></tp:taxon-name></italic>
            </td><td rowspan="1" colspan="1">Russia</td><td rowspan="1" colspan="1">
                  <ext-link xmlns:xlink="http://www.w3.org/1999/xlink" ext-link-type="gen" xlink:href="KP845393" xlink:type="simple">KP845393</ext-link>
                </td><td rowspan="1" colspan="1">
                  <ext-link xmlns:xlink="http://www.w3.org/1999/xlink" ext-link-type="gen" xlink:href="KP856944" xlink:type="simple">KP856944</ext-link>
                </td><td rowspan="1" colspan="1">
                  <ext-link xmlns:xlink="http://www.w3.org/1999/xlink" ext-link-type="gen" xlink:href="KP845431" xlink:type="simple">KP845431</ext-link>
                </td></tr><tr><td rowspan="1" colspan="1">3</td><td rowspan="1" colspan="1">NK414</td><td rowspan="1" colspan="1">
                  <ext-link xmlns:xlink="http://www.w3.org/1999/xlink" ext-link-type="uri" xlink:href="http://www.boldsystems.org/index.php/Public_RecordView?processid=ISSIK363-14" xlink:type="simple">ISSIK363-14</ext-link>
                </td><td rowspan="1" colspan="1">
              <italic><tp:taxon-name><tp:taxon-name-part taxon-name-part-type="genus">Caragana</tp:taxon-name-part> <tp:taxon-name-part taxon-name-part-type="species">arborescens</tp:taxon-name-part></tp:taxon-name></italic>
            </td><td rowspan="1" colspan="1">Russia</td><td rowspan="1" colspan="1">
                  <ext-link xmlns:xlink="http://www.w3.org/1999/xlink" ext-link-type="gen" xlink:href="KP845397" xlink:type="simple">KP845397</ext-link>
                </td><td rowspan="1" colspan="1">
                  <ext-link xmlns:xlink="http://www.w3.org/1999/xlink" ext-link-type="gen" xlink:href="KP856946" xlink:type="simple">KP856946</ext-link>
                </td><td rowspan="1" colspan="1">
                  <ext-link xmlns:xlink="http://www.w3.org/1999/xlink" ext-link-type="gen" xlink:href="KP845433" xlink:type="simple">KP845433</ext-link>
                </td></tr><tr><td rowspan="1" colspan="1">4</td><td rowspan="1" colspan="1">NK415, [TRB4061♀]</td><td rowspan="1" colspan="1">
                  <ext-link xmlns:xlink="http://www.w3.org/1999/xlink" ext-link-type="uri" xlink:href="http://www.boldsystems.org/index.php/Public_RecordView?processid=ISSIK364-14" xlink:type="simple">ISSIK364-14</ext-link>
                </td><td rowspan="1" colspan="1">
              <italic><tp:taxon-name><tp:taxon-name-part taxon-name-part-type="genus">Caragana</tp:taxon-name-part> <tp:taxon-name-part taxon-name-part-type="species">arborescens</tp:taxon-name-part></tp:taxon-name></italic>
            </td><td rowspan="1" colspan="1">Russia</td><td rowspan="1" colspan="1">
                  <ext-link xmlns:xlink="http://www.w3.org/1999/xlink" ext-link-type="gen" xlink:href="KP845405" xlink:type="simple">KP845405</ext-link>
                </td><td rowspan="1" colspan="1">
                  <ext-link xmlns:xlink="http://www.w3.org/1999/xlink" ext-link-type="gen" xlink:href="KP856950" xlink:type="simple">KP856950</ext-link>
                </td><td rowspan="1" colspan="1">
                  <ext-link xmlns:xlink="http://www.w3.org/1999/xlink" ext-link-type="gen" xlink:href="KP845437" xlink:type="simple">KP845437</ext-link>
                </td></tr><tr><td rowspan="1" colspan="1">5</td><td rowspan="1" colspan="1">NK416</td><td rowspan="1" colspan="1">
                  <ext-link xmlns:xlink="http://www.w3.org/1999/xlink" ext-link-type="uri" xlink:href="http://www.boldsystems.org/index.php/Public_RecordView?processid=ISSIK365-14" xlink:type="simple">ISSIK365-14</ext-link>
                </td><td rowspan="1" colspan="1">
              <italic><tp:taxon-name><tp:taxon-name-part taxon-name-part-type="genus">Caragana</tp:taxon-name-part> <tp:taxon-name-part taxon-name-part-type="species">arborescens</tp:taxon-name-part></tp:taxon-name></italic>
            </td><td rowspan="1" colspan="1">Russia</td><td rowspan="1" colspan="1">
                  <ext-link xmlns:xlink="http://www.w3.org/1999/xlink" ext-link-type="gen" xlink:href="KP845402" xlink:type="simple">KP845402</ext-link>
                </td><td rowspan="1" colspan="1">
                  <ext-link xmlns:xlink="http://www.w3.org/1999/xlink" ext-link-type="gen" xlink:href="KP856948" xlink:type="simple">KP856948</ext-link>
                </td><td rowspan="1" colspan="1">
                  <ext-link xmlns:xlink="http://www.w3.org/1999/xlink" ext-link-type="gen" xlink:href="KP845435" xlink:type="simple">KP845435</ext-link>
                </td></tr><tr><td rowspan="1" colspan="1">6</td><td rowspan="1" colspan="1">NK417</td><td rowspan="1" colspan="1">
                  <ext-link xmlns:xlink="http://www.w3.org/1999/xlink" ext-link-type="uri" xlink:href="http://www.boldsystems.org/index.php/Public_RecordView?processid=ISSIK366-14" xlink:type="simple">ISSIK366-14</ext-link>
                </td><td rowspan="1" colspan="1">
              <italic><tp:taxon-name><tp:taxon-name-part taxon-name-part-type="genus">Caragana</tp:taxon-name-part> <tp:taxon-name-part taxon-name-part-type="species">arborescens</tp:taxon-name-part></tp:taxon-name></italic>
            </td><td rowspan="1" colspan="1">Russia</td><td rowspan="1" colspan="1">
                  <ext-link xmlns:xlink="http://www.w3.org/1999/xlink" ext-link-type="gen" xlink:href="KP845424" xlink:type="simple">KP845424</ext-link>
                </td><td rowspan="1" colspan="1">
                  <ext-link xmlns:xlink="http://www.w3.org/1999/xlink" ext-link-type="gen" xlink:href="KP856959" xlink:type="simple">KP856959</ext-link>
                </td><td rowspan="1" colspan="1">
                  <ext-link xmlns:xlink="http://www.w3.org/1999/xlink" ext-link-type="gen" xlink:href="KP845445" xlink:type="simple">KP845445</ext-link>
                </td></tr><tr><td rowspan="1" colspan="1">7</td><td rowspan="1" colspan="1">NK418</td><td rowspan="1" colspan="1">
                  <ext-link xmlns:xlink="http://www.w3.org/1999/xlink" ext-link-type="uri" xlink:href="http://www.boldsystems.org/index.php/Public_RecordView?processid=ISSIK367-14" xlink:type="simple">ISSIK367-14</ext-link>
                </td><td rowspan="1" colspan="1">
              <italic><tp:taxon-name><tp:taxon-name-part taxon-name-part-type="genus">Caragana</tp:taxon-name-part> <tp:taxon-name-part taxon-name-part-type="species">arborescens</tp:taxon-name-part></tp:taxon-name></italic>
            </td><td rowspan="1" colspan="1">Russia</td><td rowspan="1" colspan="1">
                  <ext-link xmlns:xlink="http://www.w3.org/1999/xlink" ext-link-type="gen" xlink:href="KP845391" xlink:type="simple">KP845391</ext-link>
                </td><td rowspan="1" colspan="1">
                  <ext-link xmlns:xlink="http://www.w3.org/1999/xlink" ext-link-type="gen" xlink:href="KP856943" xlink:type="simple">KP856943</ext-link>
                </td><td rowspan="1" colspan="1">
                  <ext-link xmlns:xlink="http://www.w3.org/1999/xlink" ext-link-type="gen" xlink:href="KP845430" xlink:type="simple">KP845430</ext-link>
                </td></tr><tr><td rowspan="1" colspan="1">8</td><td rowspan="1" colspan="1">NK429</td><td rowspan="1" colspan="1">
                  <ext-link xmlns:xlink="http://www.w3.org/1999/xlink" ext-link-type="uri" xlink:href="http://www.boldsystems.org/index.php/Public_RecordView?processid=MICRU001-15" xlink:type="simple">MICRU001-15</ext-link>
                </td><td rowspan="1" colspan="1">
              <italic><tp:taxon-name><tp:taxon-name-part taxon-name-part-type="genus">Caragana</tp:taxon-name-part> <tp:taxon-name-part taxon-name-part-type="species">arborescens</tp:taxon-name-part></tp:taxon-name></italic>
            </td><td rowspan="1" colspan="1">Russia</td><td rowspan="1" colspan="1">
                  <ext-link xmlns:xlink="http://www.w3.org/1999/xlink" ext-link-type="gen" xlink:href="KP845418" xlink:type="simple">KP845418</ext-link>
                </td><td rowspan="1" colspan="1">
                  <ext-link xmlns:xlink="http://www.w3.org/1999/xlink" ext-link-type="gen" xlink:href="KP856957" xlink:type="simple">KP856957</ext-link>
                </td><td rowspan="1" colspan="1">
                  <ext-link xmlns:xlink="http://www.w3.org/1999/xlink" ext-link-type="gen" xlink:href="KP845443" xlink:type="simple">KP845443</ext-link>
                </td></tr><tr><td rowspan="1" colspan="1">9</td><td rowspan="1" colspan="1">NK430</td><td rowspan="1" colspan="1">
                  <ext-link xmlns:xlink="http://www.w3.org/1999/xlink" ext-link-type="uri" xlink:href="http://www.boldsystems.org/index.php/Public_RecordView?processid=MICRU002-15" xlink:type="simple">MICRU002-15</ext-link>
                </td><td rowspan="1" colspan="1">
              <italic><tp:taxon-name><tp:taxon-name-part taxon-name-part-type="genus">Caragana</tp:taxon-name-part> <tp:taxon-name-part taxon-name-part-type="species">arborescens</tp:taxon-name-part></tp:taxon-name></italic>
            </td><td rowspan="1" colspan="1">Russia</td><td rowspan="1" colspan="1">
                  <ext-link xmlns:xlink="http://www.w3.org/1999/xlink" ext-link-type="gen" xlink:href="KP845400" xlink:type="simple">KP845400</ext-link>
                </td><td rowspan="1" colspan="1">
                  <ext-link xmlns:xlink="http://www.w3.org/1999/xlink" ext-link-type="gen" xlink:href="KP856947" xlink:type="simple">KP856947</ext-link>
                </td><td rowspan="1" colspan="1">
                  <ext-link xmlns:xlink="http://www.w3.org/1999/xlink" ext-link-type="gen" xlink:href="KP845434" xlink:type="simple">KP845434</ext-link>
                </td></tr><tr><td rowspan="1" colspan="1">10</td><td rowspan="1" colspan="1">NK431</td><td rowspan="1" colspan="1">
                  <ext-link xmlns:xlink="http://www.w3.org/1999/xlink" ext-link-type="uri" xlink:href="http://www.boldsystems.org/index.php/Public_RecordView?processid=MICRU003-15" xlink:type="simple">MICRU003-15</ext-link>
                </td><td rowspan="1" colspan="1">
              <italic><tp:taxon-name><tp:taxon-name-part taxon-name-part-type="genus">Caragana</tp:taxon-name-part> <tp:taxon-name-part taxon-name-part-type="species">arborescens</tp:taxon-name-part></tp:taxon-name></italic>
            </td><td rowspan="1" colspan="1">Russia</td><td rowspan="1" colspan="1">
                  <ext-link xmlns:xlink="http://www.w3.org/1999/xlink" ext-link-type="gen" xlink:href="KP845415" xlink:type="simple">KP845415</ext-link>
                </td><td rowspan="1" colspan="1">
                  <ext-link xmlns:xlink="http://www.w3.org/1999/xlink" ext-link-type="gen" xlink:href="KP856955" xlink:type="simple">KP856955</ext-link>
                </td><td rowspan="1" colspan="1">
                  <ext-link xmlns:xlink="http://www.w3.org/1999/xlink" ext-link-type="gen" xlink:href="KP845442" xlink:type="simple">KP845442</ext-link>
                </td></tr><tr><td rowspan="1" colspan="1">11</td><td rowspan="1" colspan="1">NK432</td><td rowspan="1" colspan="1">
                  <ext-link xmlns:xlink="http://www.w3.org/1999/xlink" ext-link-type="uri" xlink:href="http://www.boldsystems.org/index.php/Public_RecordView?processid=MICRU004-15" xlink:type="simple">MICRU004-15</ext-link>
                </td><td rowspan="1" colspan="1">
              <italic><tp:taxon-name><tp:taxon-name-part taxon-name-part-type="genus">Caragana</tp:taxon-name-part> <tp:taxon-name-part taxon-name-part-type="species">arborescens</tp:taxon-name-part></tp:taxon-name></italic>
            </td><td rowspan="1" colspan="1">Russia</td><td rowspan="1" colspan="1">
                  <ext-link xmlns:xlink="http://www.w3.org/1999/xlink" ext-link-type="gen" xlink:href="KP845389" xlink:type="simple">KP845389</ext-link>
                </td><td rowspan="1" colspan="1">
                  <ext-link xmlns:xlink="http://www.w3.org/1999/xlink" ext-link-type="gen" xlink:href="KP856942" xlink:type="simple">KP856942</ext-link>
                </td><td rowspan="1" colspan="1">
                  <ext-link xmlns:xlink="http://www.w3.org/1999/xlink" ext-link-type="gen" xlink:href="KP845429" xlink:type="simple">KP845429</ext-link>
                </td></tr><tr><td rowspan="1" colspan="1">12</td><td rowspan="1" colspan="1">NK433, [TRB3994♂]</td><td rowspan="1" colspan="1">
                  <ext-link xmlns:xlink="http://www.w3.org/1999/xlink" ext-link-type="uri" xlink:href="http://www.boldsystems.org/index.php/Public_RecordView?processid=MICRU005-15" xlink:type="simple">MICRU005-15</ext-link>
                </td><td rowspan="1" colspan="1">
              <italic><tp:taxon-name><tp:taxon-name-part taxon-name-part-type="genus">Caragana</tp:taxon-name-part> <tp:taxon-name-part taxon-name-part-type="species">arborescens</tp:taxon-name-part></tp:taxon-name></italic>
            </td><td rowspan="1" colspan="1">Russia</td><td rowspan="1" colspan="1">
                  <ext-link xmlns:xlink="http://www.w3.org/1999/xlink" ext-link-type="gen" xlink:href="KP845387" xlink:type="simple">KP845387</ext-link>
                </td><td rowspan="1" colspan="1">
                  <ext-link xmlns:xlink="http://www.w3.org/1999/xlink" ext-link-type="gen" xlink:href="KP856941" xlink:type="simple">KP856941</ext-link>
                </td><td rowspan="1" colspan="1">
                  <ext-link xmlns:xlink="http://www.w3.org/1999/xlink" ext-link-type="gen" xlink:href="KP845428" xlink:type="simple">KP845428</ext-link>
                </td></tr><tr><td rowspan="1" colspan="1">13</td><td rowspan="1" colspan="1">NK434, [TRB4052♀]</td><td rowspan="1" colspan="1">
                  <ext-link xmlns:xlink="http://www.w3.org/1999/xlink" ext-link-type="uri" xlink:href="http://www.boldsystems.org/index.php/Public_RecordView?processid=MICRU006-15" xlink:type="simple">MICRU006-15</ext-link>
                </td><td rowspan="1" colspan="1">
              <italic><tp:taxon-name><tp:taxon-name-part taxon-name-part-type="genus">Caragana</tp:taxon-name-part> <tp:taxon-name-part taxon-name-part-type="species">arborescens</tp:taxon-name-part></tp:taxon-name></italic>
            </td><td rowspan="1" colspan="1">Russia</td><td rowspan="1" colspan="1">
                  <ext-link xmlns:xlink="http://www.w3.org/1999/xlink" ext-link-type="gen" xlink:href="KP845425" xlink:type="simple">KP845425</ext-link>
                </td><td rowspan="1" colspan="1">
                  <ext-link xmlns:xlink="http://www.w3.org/1999/xlink" ext-link-type="gen" xlink:href="KP856960" xlink:type="simple">KP856960</ext-link>
                </td><td rowspan="1" colspan="1">
                  <ext-link xmlns:xlink="http://www.w3.org/1999/xlink" ext-link-type="gen" xlink:href="KP845446" xlink:type="simple">KP845446</ext-link>
                </td></tr><tr><td rowspan="1" colspan="1">14</td><td rowspan="1" colspan="1">NK439</td><td rowspan="1" colspan="1">
                  <ext-link xmlns:xlink="http://www.w3.org/1999/xlink" ext-link-type="uri" xlink:href="http://www.boldsystems.org/index.php/Public_RecordView?processid=MICRU011-15" xlink:type="simple">MICRU011-15</ext-link>
                </td><td rowspan="1" colspan="1">
              <italic><tp:taxon-name><tp:taxon-name-part taxon-name-part-type="genus">Caragana</tp:taxon-name-part> <tp:taxon-name-part taxon-name-part-type="species">arborescens</tp:taxon-name-part></tp:taxon-name></italic>
            </td><td rowspan="1" colspan="1">Russia</td><td rowspan="1" colspan="1">–</td><td rowspan="1" colspan="1">
                  <ext-link xmlns:xlink="http://www.w3.org/1999/xlink" ext-link-type="gen" xlink:href="KP856951" xlink:type="simple">KP856951</ext-link>
                </td><td rowspan="1" colspan="1">
                  <ext-link xmlns:xlink="http://www.w3.org/1999/xlink" ext-link-type="gen" xlink:href="KP845438" xlink:type="simple">KP845438</ext-link>
                </td></tr><tr><td rowspan="1" colspan="1">15</td><td rowspan="1" colspan="1">NK470</td><td rowspan="1" colspan="1">
                  <ext-link xmlns:xlink="http://www.w3.org/1999/xlink" ext-link-type="uri" xlink:href="http://www.boldsystems.org/index.php/Public_RecordView?processid=MICRU025-15" xlink:type="simple">MICRU025-15</ext-link>
                </td><td rowspan="1" colspan="1">
              <italic><tp:taxon-name><tp:taxon-name-part taxon-name-part-type="genus">Medicago</tp:taxon-name-part></tp:taxon-name></italic> sp.</td><td rowspan="1" colspan="1">Russia</td><td rowspan="1" colspan="1">
                  <ext-link xmlns:xlink="http://www.w3.org/1999/xlink" ext-link-type="gen" xlink:href="KU380252" xlink:type="simple">KU380252</ext-link>
                </td><td rowspan="1" colspan="1">
                  <ext-link xmlns:xlink="http://www.w3.org/1999/xlink" ext-link-type="gen" xlink:href="KU380277" xlink:type="simple">KU380277</ext-link>
                </td><td rowspan="1" colspan="1">
                  <ext-link xmlns:xlink="http://www.w3.org/1999/xlink" ext-link-type="gen" xlink:href="KU380273" xlink:type="simple">KU380273</ext-link>
                </td></tr><tr><td rowspan="1" colspan="1">16</td><td rowspan="1" colspan="1">NK472</td><td rowspan="1" colspan="1">
                  <ext-link xmlns:xlink="http://www.w3.org/1999/xlink" ext-link-type="uri" xlink:href="http://www.boldsystems.org/index.php/Public_RecordView?processid=MICRU027-15" xlink:type="simple">MICRU027-15</ext-link>
                </td><td rowspan="1" colspan="1">
              <italic><tp:taxon-name><tp:taxon-name-part taxon-name-part-type="genus">Caragana</tp:taxon-name-part> <tp:taxon-name-part taxon-name-part-type="species">arborescens</tp:taxon-name-part></tp:taxon-name></italic>
            </td><td rowspan="1" colspan="1">Russia</td><td rowspan="1" colspan="1">
                  <ext-link xmlns:xlink="http://www.w3.org/1999/xlink" ext-link-type="gen" xlink:href="KU380260" xlink:type="simple">KU380260</ext-link>
                </td><td rowspan="1" colspan="1">
                  <ext-link xmlns:xlink="http://www.w3.org/1999/xlink" ext-link-type="gen" xlink:href="KU380278" xlink:type="simple">KU380278</ext-link>
                </td><td rowspan="1" colspan="1">
                  <ext-link xmlns:xlink="http://www.w3.org/1999/xlink" ext-link-type="gen" xlink:href="KU380274" xlink:type="simple">KU380274</ext-link>
                </td></tr><tr><td rowspan="1" colspan="1">17</td><td rowspan="1" colspan="1">NK473</td><td rowspan="1" colspan="1">
                  <ext-link xmlns:xlink="http://www.w3.org/1999/xlink" ext-link-type="uri" xlink:href="http://www.boldsystems.org/index.php/Public_RecordView?processid=MICRU028-15" xlink:type="simple">MICRU028-15</ext-link>
                </td><td rowspan="1" colspan="1">
              <italic><tp:taxon-name><tp:taxon-name-part taxon-name-part-type="genus">Caragana</tp:taxon-name-part> <tp:taxon-name-part taxon-name-part-type="species">arborescens</tp:taxon-name-part></tp:taxon-name></italic>
            </td><td rowspan="1" colspan="1">Russia</td><td rowspan="1" colspan="1">
                  <ext-link xmlns:xlink="http://www.w3.org/1999/xlink" ext-link-type="gen" xlink:href="KU380247" xlink:type="simple">KU380247</ext-link>
                </td><td rowspan="1" colspan="1">
                  <ext-link xmlns:xlink="http://www.w3.org/1999/xlink" ext-link-type="gen" xlink:href="KU380275" xlink:type="simple">KU380275</ext-link>
                </td><td rowspan="1" colspan="1">
                  <ext-link xmlns:xlink="http://www.w3.org/1999/xlink" ext-link-type="gen" xlink:href="KU380271" xlink:type="simple">KU380271</ext-link>
                </td></tr><tr><td rowspan="1" colspan="1">18</td><td rowspan="1" colspan="1">NK474</td><td rowspan="1" colspan="1">
                  <ext-link xmlns:xlink="http://www.w3.org/1999/xlink" ext-link-type="uri" xlink:href="http://www.boldsystems.org/index.php/Public_RecordView?processid=MICRU029-15" xlink:type="simple">MICRU029-15</ext-link>
                </td><td rowspan="1" colspan="1">
              <italic><tp:taxon-name><tp:taxon-name-part taxon-name-part-type="genus">Caragana</tp:taxon-name-part> <tp:taxon-name-part taxon-name-part-type="species">arborescens</tp:taxon-name-part></tp:taxon-name></italic>
            </td><td rowspan="1" colspan="1">Russia</td><td rowspan="1" colspan="1">
                  <ext-link xmlns:xlink="http://www.w3.org/1999/xlink" ext-link-type="gen" xlink:href="KU380268" xlink:type="simple">KU380268</ext-link>
                </td><td rowspan="1" colspan="1">–</td><td rowspan="1" colspan="1">–</td></tr><tr><td rowspan="1" colspan="1">19</td><td rowspan="1" colspan="1">NK475</td><td rowspan="1" colspan="1">
                  <ext-link xmlns:xlink="http://www.w3.org/1999/xlink" ext-link-type="uri" xlink:href="http://www.boldsystems.org/index.php/Public_RecordView?processid=MICRU030-15" xlink:type="simple">MICRU030-15</ext-link>
                </td><td rowspan="1" colspan="1">
              <italic><tp:taxon-name><tp:taxon-name-part taxon-name-part-type="genus">Caragana</tp:taxon-name-part> <tp:taxon-name-part taxon-name-part-type="species">arborescens</tp:taxon-name-part></tp:taxon-name></italic>
            </td><td rowspan="1" colspan="1">Russia</td><td rowspan="1" colspan="1">
                  <ext-link xmlns:xlink="http://www.w3.org/1999/xlink" ext-link-type="gen" xlink:href="KU380254" xlink:type="simple">KU380254</ext-link>
                </td><td rowspan="1" colspan="1">–</td><td rowspan="1" colspan="1">–</td></tr><tr><td rowspan="1" colspan="1">20</td><td rowspan="1" colspan="1">NK476</td><td rowspan="1" colspan="1">
                  <ext-link xmlns:xlink="http://www.w3.org/1999/xlink" ext-link-type="uri" xlink:href="http://www.boldsystems.org/index.php/Public_RecordView?processid=MICRU031-15" xlink:type="simple">MICRU031-15</ext-link>
                </td><td rowspan="1" colspan="1">
              <italic><tp:taxon-name><tp:taxon-name-part taxon-name-part-type="genus">Caragana</tp:taxon-name-part> <tp:taxon-name-part taxon-name-part-type="species">arborescens</tp:taxon-name-part></tp:taxon-name></italic>
            </td><td rowspan="1" colspan="1">Russia</td><td rowspan="1" colspan="1">
                  <ext-link xmlns:xlink="http://www.w3.org/1999/xlink" ext-link-type="gen" xlink:href="KU380246" xlink:type="simple">KU380246</ext-link>
                </td><td rowspan="1" colspan="1">–</td><td rowspan="1" colspan="1">–</td></tr><tr><td rowspan="1" colspan="1">21</td><td rowspan="1" colspan="1">NK477</td><td rowspan="1" colspan="1">
                  <ext-link xmlns:xlink="http://www.w3.org/1999/xlink" ext-link-type="uri" xlink:href="http://www.boldsystems.org/index.php/Public_RecordView?processid=MICRU032-15" xlink:type="simple">MICRU032-15</ext-link>
                </td><td rowspan="1" colspan="1">
              <italic><tp:taxon-name><tp:taxon-name-part taxon-name-part-type="genus">Caragana</tp:taxon-name-part> <tp:taxon-name-part taxon-name-part-type="species">arborescens</tp:taxon-name-part></tp:taxon-name></italic>
            </td><td rowspan="1" colspan="1">Russia</td><td rowspan="1" colspan="1">
                  <ext-link xmlns:xlink="http://www.w3.org/1999/xlink" ext-link-type="gen" xlink:href="KU380257" xlink:type="simple">KU380257</ext-link>
                </td><td rowspan="1" colspan="1">–</td><td rowspan="1" colspan="1">–</td></tr><tr><td rowspan="1" colspan="1">22</td><td rowspan="1" colspan="1">NK478</td><td rowspan="1" colspan="1">
                  <ext-link xmlns:xlink="http://www.w3.org/1999/xlink" ext-link-type="uri" xlink:href="http://www.boldsystems.org/index.php/Public_RecordView?processid=MICRU033-15" xlink:type="simple">MICRU033-15</ext-link>
                </td><td rowspan="1" colspan="1">
              <italic><tp:taxon-name><tp:taxon-name-part taxon-name-part-type="genus">Caragana</tp:taxon-name-part> <tp:taxon-name-part taxon-name-part-type="species">arborescens</tp:taxon-name-part></tp:taxon-name></italic>
            </td><td rowspan="1" colspan="1">Russia</td><td rowspan="1" colspan="1">
                  <ext-link xmlns:xlink="http://www.w3.org/1999/xlink" ext-link-type="gen" xlink:href="KU380267" xlink:type="simple">KU380267</ext-link>
                </td><td rowspan="1" colspan="1">–</td><td rowspan="1" colspan="1">–</td></tr><tr><td rowspan="1" colspan="8">
              <bold><italic><tp:taxon-name><tp:taxon-name-part taxon-name-part-type="genus">Micrurapteryx</tp:taxon-name-part> <tp:taxon-name-part taxon-name-part-type="species">gradatella</tp:taxon-name-part></tp:taxon-name></italic></bold>
            </td></tr><tr><td rowspan="1" colspan="1">23</td><td rowspan="1" colspan="1">MM08526</td><td rowspan="1" colspan="1">
                  <ext-link xmlns:xlink="http://www.w3.org/1999/xlink" ext-link-type="uri" xlink:href="http://www.boldsystems.org/index.php/Public_RecordView?processid=LEFIE211-10" xlink:type="simple">LEFIE211-10</ext-link>
                </td><td rowspan="1" colspan="1">
              <italic><tp:taxon-name><tp:taxon-name-part taxon-name-part-type="genus">Lathyrus</tp:taxon-name-part> <tp:taxon-name-part taxon-name-part-type="species">linifolius</tp:taxon-name-part></tp:taxon-name></italic>
            </td><td rowspan="1" colspan="1">Finland</td><td rowspan="1" colspan="1">
                  <ext-link xmlns:xlink="http://www.w3.org/1999/xlink" ext-link-type="gen" xlink:href="HM873950" xlink:type="simple">HM873950</ext-link>
                </td><td rowspan="1" colspan="1">–</td><td rowspan="1" colspan="1">–</td></tr><tr><td rowspan="1" colspan="1">24</td><td rowspan="1" colspan="1">MM15541</td><td rowspan="1" colspan="1">
                  <ext-link xmlns:xlink="http://www.w3.org/1999/xlink" ext-link-type="uri" xlink:href="http://www.boldsystems.org/index.php/Public_RecordView?processid=LEFIG677-10" xlink:type="simple">LEFIG677-10</ext-link>
                </td><td rowspan="1" colspan="1">–</td><td rowspan="1" colspan="1">Finland</td><td rowspan="1" colspan="1">
                  <ext-link xmlns:xlink="http://www.w3.org/1999/xlink" ext-link-type="gen" xlink:href="HM876337" xlink:type="simple">HM876337</ext-link>
                </td><td rowspan="1" colspan="1">–</td><td rowspan="1" colspan="1">–</td></tr><tr><td rowspan="1" colspan="1">25</td><td rowspan="1" colspan="1">MM18085</td><td rowspan="1" colspan="1">
                  <ext-link xmlns:xlink="http://www.w3.org/1999/xlink" ext-link-type="uri" xlink:href="http://www.boldsystems.org/index.php/Public_RecordView?processid=LEFIK510-10" xlink:type="simple">LEFIK510-10</ext-link>
                </td><td rowspan="1" colspan="1">–</td><td rowspan="1" colspan="1">Finland</td><td rowspan="1" colspan="1">
                  <ext-link xmlns:xlink="http://www.w3.org/1999/xlink" ext-link-type="gen" xlink:href="JF854112" xlink:type="simple">JF854112</ext-link>
                </td><td rowspan="1" colspan="1">–</td><td rowspan="1" colspan="1">–</td></tr><tr><td rowspan="1" colspan="1">26</td><td rowspan="1" colspan="1">NK435</td><td rowspan="1" colspan="1">
                  <ext-link xmlns:xlink="http://www.w3.org/1999/xlink" ext-link-type="uri" xlink:href="http://www.boldsystems.org/index.php/Public_RecordView?processid=MICRU007-15" xlink:type="simple">MICRU007-15</ext-link>
                </td><td rowspan="1" colspan="1">
              <italic><tp:taxon-name><tp:taxon-name-part taxon-name-part-type="genus">Lathyrus</tp:taxon-name-part> <tp:taxon-name-part taxon-name-part-type="species">linifolius</tp:taxon-name-part></tp:taxon-name></italic>
            </td><td rowspan="1" colspan="1">Finland</td><td rowspan="1" colspan="1">
                  <ext-link xmlns:xlink="http://www.w3.org/1999/xlink" ext-link-type="gen" xlink:href="KP845413" xlink:type="simple">KP845413</ext-link>
                </td><td rowspan="1" colspan="1">
                  <ext-link xmlns:xlink="http://www.w3.org/1999/xlink" ext-link-type="gen" xlink:href="KP856953" xlink:type="simple">KP856953</ext-link>
                </td><td rowspan="1" colspan="1">
                  <ext-link xmlns:xlink="http://www.w3.org/1999/xlink" ext-link-type="gen" xlink:href="KP845440" xlink:type="simple">KP845440</ext-link>
                </td></tr><tr><td rowspan="1" colspan="1">27</td><td rowspan="1" colspan="1">NK436</td><td rowspan="1" colspan="1">
                  <ext-link xmlns:xlink="http://www.w3.org/1999/xlink" ext-link-type="uri" xlink:href="http://www.boldsystems.org/index.php/Public_RecordView?processid=MICRU008-15" xlink:type="simple">MICRU008-15</ext-link>
                </td><td rowspan="1" colspan="1">
              <italic><tp:taxon-name><tp:taxon-name-part taxon-name-part-type="genus">Lathyrus</tp:taxon-name-part> <tp:taxon-name-part taxon-name-part-type="species">linifolius</tp:taxon-name-part></tp:taxon-name></italic>
            </td><td rowspan="1" colspan="1">Finland</td><td rowspan="1" colspan="1">
                  <ext-link xmlns:xlink="http://www.w3.org/1999/xlink" ext-link-type="gen" xlink:href="KP845411" xlink:type="simple">KP845411</ext-link>
                </td><td rowspan="1" colspan="1">
                  <ext-link xmlns:xlink="http://www.w3.org/1999/xlink" ext-link-type="gen" xlink:href="KP856952" xlink:type="simple">KP856952</ext-link>
                </td><td rowspan="1" colspan="1">
                  <ext-link xmlns:xlink="http://www.w3.org/1999/xlink" ext-link-type="gen" xlink:href="KP845439" xlink:type="simple">KP845439</ext-link>
                </td></tr><tr><td rowspan="1" colspan="1">28</td><td rowspan="1" colspan="1">NK437</td><td rowspan="1" colspan="1">
                  <ext-link xmlns:xlink="http://www.w3.org/1999/xlink" ext-link-type="uri" xlink:href="http://www.boldsystems.org/index.php/Public_RecordView?processid=MICRU009-15" xlink:type="simple">MICRU009-15</ext-link>
                </td><td rowspan="1" colspan="1">
              <italic><tp:taxon-name><tp:taxon-name-part taxon-name-part-type="genus">Lathyrus</tp:taxon-name-part> <tp:taxon-name-part taxon-name-part-type="species">linifolius</tp:taxon-name-part></tp:taxon-name></italic>
            </td><td rowspan="1" colspan="1">Finland</td><td rowspan="1" colspan="1">
                  <ext-link xmlns:xlink="http://www.w3.org/1999/xlink" ext-link-type="gen" xlink:href="KP845403" xlink:type="simple">KP845403</ext-link>
                </td><td rowspan="1" colspan="1">
                  <ext-link xmlns:xlink="http://www.w3.org/1999/xlink" ext-link-type="gen" xlink:href="KP856949" xlink:type="simple">KP856949</ext-link>
                </td><td rowspan="1" colspan="1">
                  <ext-link xmlns:xlink="http://www.w3.org/1999/xlink" ext-link-type="gen" xlink:href="KP845436" xlink:type="simple">KP845436</ext-link>
                </td></tr><tr><td rowspan="1" colspan="1">29</td><td rowspan="1" colspan="1">NK438</td><td rowspan="1" colspan="1">
                  <ext-link xmlns:xlink="http://www.w3.org/1999/xlink" ext-link-type="uri" xlink:href="http://www.boldsystems.org/index.php/Public_RecordView?processid=MICRU010-15" xlink:type="simple">MICRU010-15</ext-link>
                </td><td rowspan="1" colspan="1">
              <italic><tp:taxon-name><tp:taxon-name-part taxon-name-part-type="genus">Lathyrus</tp:taxon-name-part> <tp:taxon-name-part taxon-name-part-type="species">linifolius</tp:taxon-name-part></tp:taxon-name></italic>
            </td><td rowspan="1" colspan="1">Finland</td><td rowspan="1" colspan="1">
                  <ext-link xmlns:xlink="http://www.w3.org/1999/xlink" ext-link-type="gen" xlink:href="KP845414" xlink:type="simple">KP845414</ext-link>
                </td><td rowspan="1" colspan="1">
                  <ext-link xmlns:xlink="http://www.w3.org/1999/xlink" ext-link-type="gen" xlink:href="KP856954" xlink:type="simple">KP856954</ext-link>
                </td><td rowspan="1" colspan="1">
                  <ext-link xmlns:xlink="http://www.w3.org/1999/xlink" ext-link-type="gen" xlink:href="KP845441" xlink:type="simple">KP845441</ext-link>
                </td></tr><tr><td rowspan="1" colspan="1">30</td><td rowspan="1" colspan="1">NK440</td><td rowspan="1" colspan="1">
                  <ext-link xmlns:xlink="http://www.w3.org/1999/xlink" ext-link-type="uri" xlink:href="http://www.boldsystems.org/index.php/Public_RecordView?processid=MICRU012-15" xlink:type="simple">MICRU012-15</ext-link>
                </td><td rowspan="1" colspan="1">
              <italic><tp:taxon-name><tp:taxon-name-part taxon-name-part-type="genus">Lathyrus</tp:taxon-name-part> <tp:taxon-name-part taxon-name-part-type="species">linifolius</tp:taxon-name-part></tp:taxon-name></italic>
            </td><td rowspan="1" colspan="1">Finland</td><td rowspan="1" colspan="1">–</td><td rowspan="1" colspan="1">
                  <ext-link xmlns:xlink="http://www.w3.org/1999/xlink" ext-link-type="gen" xlink:href="KP856958" xlink:type="simple">KP856958</ext-link>
                </td><td rowspan="1" colspan="1">
                  <ext-link xmlns:xlink="http://www.w3.org/1999/xlink" ext-link-type="gen" xlink:href="KP845444" xlink:type="simple">KP845444</ext-link>
                </td></tr><tr><td rowspan="1" colspan="1">31</td><td rowspan="1" colspan="1">NK459</td><td rowspan="1" colspan="1">
                  <ext-link xmlns:xlink="http://www.w3.org/1999/xlink" ext-link-type="uri" xlink:href="http://www.boldsystems.org/index.php/Public_RecordView?processid=MICRU014-15" xlink:type="simple">MICRU014-15</ext-link>
                </td><td rowspan="1" colspan="1">
              <italic><tp:taxon-name><tp:taxon-name-part taxon-name-part-type="genus">Vicia</tp:taxon-name-part> <tp:taxon-name-part taxon-name-part-type="species">amoena</tp:taxon-name-part></tp:taxon-name></italic>
            </td><td rowspan="1" colspan="1">Russia</td><td rowspan="1" colspan="1">
                  <ext-link xmlns:xlink="http://www.w3.org/1999/xlink" ext-link-type="gen" xlink:href="KU380248" xlink:type="simple">KU380248</ext-link>
                </td><td rowspan="1" colspan="1">
                  <ext-link xmlns:xlink="http://www.w3.org/1999/xlink" ext-link-type="gen" xlink:href="KU380276" xlink:type="simple">KU380276</ext-link>
                </td><td rowspan="1" colspan="1">
                  <ext-link xmlns:xlink="http://www.w3.org/1999/xlink" ext-link-type="gen" xlink:href="KU380272" xlink:type="simple">KU380272</ext-link>
                </td></tr><tr><td rowspan="1" colspan="1">32</td><td rowspan="1" colspan="1">NK462</td><td rowspan="1" colspan="1">MICRU017-5</td><td rowspan="1" colspan="1">
              <italic><tp:taxon-name><tp:taxon-name-part taxon-name-part-type="genus">Vicia</tp:taxon-name-part> <tp:taxon-name-part taxon-name-part-type="species">amoena</tp:taxon-name-part></tp:taxon-name></italic>
            </td><td rowspan="1" colspan="1">Russia</td><td rowspan="1" colspan="1">
                  <ext-link xmlns:xlink="http://www.w3.org/1999/xlink" ext-link-type="gen" xlink:href="KU380266" xlink:type="simple">KU380266</ext-link>
                </td><td rowspan="1" colspan="1"/><td rowspan="1" colspan="1"/></tr><tr><td rowspan="1" colspan="1">33</td><td rowspan="1" colspan="1">NK471</td><td rowspan="1" colspan="1">
                  <ext-link xmlns:xlink="http://www.w3.org/1999/xlink" ext-link-type="uri" xlink:href="http://www.boldsystems.org/index.php/Public_RecordView?processid=MICRU026-15" xlink:type="simple">MICRU026-15</ext-link>
                </td><td rowspan="1" colspan="1">
              <italic><tp:taxon-name><tp:taxon-name-part taxon-name-part-type="genus">Vicia</tp:taxon-name-part> <tp:taxon-name-part taxon-name-part-type="species">amoena</tp:taxon-name-part></tp:taxon-name></italic>
            </td><td rowspan="1" colspan="1">Russia</td><td rowspan="1" colspan="1">
                  <ext-link xmlns:xlink="http://www.w3.org/1999/xlink" ext-link-type="gen" xlink:href="KU380245" xlink:type="simple">KU380245</ext-link>
                </td><td rowspan="1" colspan="1"/><td rowspan="1" colspan="1"/></tr><tr><td rowspan="1" colspan="8">
              <bold><italic><tp:taxon-name><tp:taxon-name-part taxon-name-part-type="genus">Micrurapteryx</tp:taxon-name-part> <tp:taxon-name-part taxon-name-part-type="species">kollariella</tp:taxon-name-part></tp:taxon-name></italic></bold>
            </td></tr><tr><td rowspan="1" colspan="1">34</td><td rowspan="1" colspan="1">CLV1781</td><td rowspan="1" colspan="1">
                  <ext-link xmlns:xlink="http://www.w3.org/1999/xlink" ext-link-type="uri" xlink:href="http://www.boldsystems.org/index.php/Public_RecordView?processid=GRSLO261-10" xlink:type="simple">GRSLO261-10</ext-link>
                </td><td rowspan="1" colspan="1">–</td><td rowspan="1" colspan="1">Austria</td><td rowspan="1" colspan="1">
                  <ext-link xmlns:xlink="http://www.w3.org/1999/xlink" ext-link-type="gen" xlink:href="JF848362" xlink:type="simple">JF848362</ext-link>
                </td><td rowspan="1" colspan="1">–</td><td rowspan="1" colspan="1">–</td></tr><tr><td rowspan="1" colspan="1">35</td><td rowspan="1" colspan="1">CLV1832</td><td rowspan="1" colspan="1">
                  <ext-link xmlns:xlink="http://www.w3.org/1999/xlink" ext-link-type="uri" xlink:href="http://www.boldsystems.org/index.php/Public_RecordView?processid=GRSLO312-10" xlink:type="simple">GRSLO312-10</ext-link>
                </td><td rowspan="1" colspan="1">–</td><td rowspan="1" colspan="1">Italy</td><td rowspan="1" colspan="1">
                  <ext-link xmlns:xlink="http://www.w3.org/1999/xlink" ext-link-type="gen" xlink:href="JF848397" xlink:type="simple">JF848397</ext-link>
                </td><td rowspan="1" colspan="1">–</td><td rowspan="1" colspan="1">–</td></tr><tr><td rowspan="1" colspan="1">36</td><td rowspan="1" colspan="1">CLV2281</td><td rowspan="1" colspan="1">
                  <ext-link xmlns:xlink="http://www.w3.org/1999/xlink" ext-link-type="uri" xlink:href="http://www.boldsystems.org/index.php/Public_RecordView?processid=GRPAL123-11" xlink:type="simple">GRPAL123-11</ext-link>
                </td><td rowspan="1" colspan="1">–</td><td rowspan="1" colspan="1">France</td><td rowspan="1" colspan="1">
                  <ext-link xmlns:xlink="http://www.w3.org/1999/xlink" ext-link-type="gen" xlink:href="KP845406" xlink:type="simple">KP845406</ext-link>
                </td><td rowspan="1" colspan="1">–</td><td rowspan="1" colspan="1">–</td></tr><tr><td rowspan="1" colspan="1">37</td><td rowspan="1" colspan="1">CLV5200</td><td rowspan="1" colspan="1">
                  <ext-link xmlns:xlink="http://www.w3.org/1999/xlink" ext-link-type="uri" xlink:href="http://www.boldsystems.org/index.php/Public_RecordView?processid=LNOUD2104-12" xlink:type="simple">LNOUD2104-12</ext-link>
                </td><td rowspan="1" colspan="1">–</td><td rowspan="1" colspan="1">Romania</td><td rowspan="1" colspan="1">
                  <ext-link xmlns:xlink="http://www.w3.org/1999/xlink" ext-link-type="gen" xlink:href="KP845417" xlink:type="simple">KP845417</ext-link>
                </td><td rowspan="1" colspan="1">–</td><td rowspan="1" colspan="1">–</td></tr><tr><td rowspan="1" colspan="1">38</td><td rowspan="1" colspan="1">
                  <named-content xmlns:xlink="http://www.w3.org/1999/xlink" content-type="dwc:institutional_code" xlink:type="simple">TLMF</named-content> Lep 03523</td><td rowspan="1" colspan="1">
                  <ext-link xmlns:xlink="http://www.w3.org/1999/xlink" ext-link-type="uri" xlink:href="http://www.boldsystems.org/index.php/Public_RecordView?processid=PHLAD348-11" xlink:type="simple">PHLAD348-11</ext-link>
                </td><td rowspan="1" colspan="1">–</td><td rowspan="1" colspan="1">France</td><td rowspan="1" colspan="1">
                  <ext-link xmlns:xlink="http://www.w3.org/1999/xlink" ext-link-type="gen" xlink:href="KP845404" xlink:type="simple">KP845404</ext-link>
                </td><td rowspan="1" colspan="1">–</td><td rowspan="1" colspan="1">–</td></tr><tr><td rowspan="1" colspan="1">39</td><td rowspan="1" colspan="1">
                  <named-content xmlns:xlink="http://www.w3.org/1999/xlink" content-type="dwc:institutional_code" xlink:type="simple">TLMF</named-content> Lep 03534</td><td rowspan="1" colspan="1">
                  <ext-link xmlns:xlink="http://www.w3.org/1999/xlink" ext-link-type="uri" xlink:href="http://www.boldsystems.org/index.php/Public_RecordView?processid=PHLAD359-11" xlink:type="simple">PHLAD359-11</ext-link>
                </td><td rowspan="1" colspan="1">–</td><td rowspan="1" colspan="1">Italy</td><td rowspan="1" colspan="1">
                  <ext-link xmlns:xlink="http://www.w3.org/1999/xlink" ext-link-type="gen" xlink:href="JN272048" xlink:type="simple">JN272048</ext-link>
                </td><td rowspan="1" colspan="1">–</td><td rowspan="1" colspan="1">–</td></tr><tr><td rowspan="1" colspan="8">
              <bold><italic><tp:taxon-name><tp:taxon-name-part taxon-name-part-type="genus">Micrurapteryx</tp:taxon-name-part> <tp:taxon-name-part taxon-name-part-type="species">occulta</tp:taxon-name-part></tp:taxon-name></italic></bold>
            </td></tr><tr><td rowspan="1" colspan="1">40</td><td rowspan="1" colspan="1">CNCLEP00008459, [MIC6944♂]</td><td rowspan="1" colspan="1">
                  <ext-link xmlns:xlink="http://www.w3.org/1999/xlink" ext-link-type="uri" xlink:href="http://www.boldsystems.org/index.php/Public_RecordView?processid=MNAL461-10" xlink:type="simple">MNAL461-10</ext-link>
                </td><td rowspan="1" colspan="1">–</td><td rowspan="1" colspan="1">
                  USA
                </td><td rowspan="1" colspan="1">
                  <ext-link xmlns:xlink="http://www.w3.org/1999/xlink" ext-link-type="gen" xlink:href="HQ965133" xlink:type="simple">HQ965133</ext-link>
                </td><td rowspan="1" colspan="1">–</td><td rowspan="1" colspan="1">–</td></tr><tr><td rowspan="1" colspan="1">41</td><td rowspan="1" colspan="1">CNCLEP00035771, [MIC6945♂]</td><td rowspan="1" colspan="1">
                  <ext-link xmlns:xlink="http://www.w3.org/1999/xlink" ext-link-type="uri" xlink:href="http://www.boldsystems.org/index.php/Public_RecordView?processid=MNAL496-10" xlink:type="simple">MNAL496-10</ext-link>
                </td><td rowspan="1" colspan="1">–</td><td rowspan="1" colspan="1">Canada</td><td rowspan="1" colspan="1">
                  <ext-link xmlns:xlink="http://www.w3.org/1999/xlink" ext-link-type="gen" xlink:href="HQ965158" xlink:type="simple">HQ965158</ext-link>
                </td><td rowspan="1" colspan="1">–</td><td rowspan="1" colspan="1">–</td></tr><tr><td rowspan="1" colspan="1">42</td><td rowspan="1" colspan="1">CNCLEP00035785, [MIC6938♂]</td><td rowspan="1" colspan="1">
                  <ext-link xmlns:xlink="http://www.w3.org/1999/xlink" ext-link-type="uri" xlink:href="http://www.boldsystems.org/index.php/Public_RecordView?processid=MNAL498-10" xlink:type="simple">MNAL498-10</ext-link>
                </td><td rowspan="1" colspan="1">–</td><td rowspan="1" colspan="1">Canada</td><td rowspan="1" colspan="1">
                  <ext-link xmlns:xlink="http://www.w3.org/1999/xlink" ext-link-type="gen" xlink:href="HQ965160" xlink:type="simple">HQ965160</ext-link>
                </td><td rowspan="1" colspan="1">–</td><td rowspan="1" colspan="1">–</td></tr><tr><td rowspan="1" colspan="1">43</td><td rowspan="1" colspan="1">CNCLEP00038523, [MIC6839♂]</td><td rowspan="1" colspan="1">
                  <ext-link xmlns:xlink="http://www.w3.org/1999/xlink" ext-link-type="uri" xlink:href="http://www.boldsystems.org/index.php/Public_RecordView?processid=MNAI744-09" xlink:type="simple">MNAI744-09</ext-link>
                </td><td rowspan="1" colspan="1">–</td><td rowspan="1" colspan="1">Canada</td><td rowspan="1" colspan="1">
                  <ext-link xmlns:xlink="http://www.w3.org/1999/xlink" ext-link-type="gen" xlink:href="GU692590" xlink:type="simple">GU692590</ext-link>
                </td><td rowspan="1" colspan="1">–</td><td rowspan="1" colspan="1">–</td></tr><tr><td rowspan="1" colspan="1">44</td><td rowspan="1" colspan="1">CNCLEP00082614, [MIC6943♂]</td><td rowspan="1" colspan="1">
                  <ext-link xmlns:xlink="http://www.w3.org/1999/xlink" ext-link-type="uri" xlink:href="http://www.boldsystems.org/index.php/Public_RecordView?processid=MNAN395-11" xlink:type="simple">MNAN395-11</ext-link>
                </td><td rowspan="1" colspan="1">–</td><td rowspan="1" colspan="1">
                  USA
                </td><td rowspan="1" colspan="1">
                  <ext-link xmlns:xlink="http://www.w3.org/1999/xlink" ext-link-type="gen" xlink:href="JN272038" xlink:type="simple">JN272038</ext-link>
                </td><td rowspan="1" colspan="1">–</td><td rowspan="1" colspan="1">–</td></tr><tr><td rowspan="1" colspan="1">45</td><td rowspan="1" colspan="1">CNCLEP00082615, [MIC6953♂]</td><td rowspan="1" colspan="1">
                  <ext-link xmlns:xlink="http://www.w3.org/1999/xlink" ext-link-type="uri" xlink:href="http://www.boldsystems.org/index.php/Public_RecordView?processid=MNAN396-11" xlink:type="simple">MNAN396-11</ext-link>
                </td><td rowspan="1" colspan="1">–</td><td rowspan="1" colspan="1">
                  USA
                </td><td rowspan="1" colspan="1">
                  <ext-link xmlns:xlink="http://www.w3.org/1999/xlink" ext-link-type="gen" xlink:href="JN272039" xlink:type="simple">JN272039</ext-link>
                </td><td rowspan="1" colspan="1">–</td><td rowspan="1" colspan="1">–</td></tr><tr><td rowspan="1" colspan="1">46</td><td rowspan="1" colspan="1">CNCLEP00082616, [MIC6954♂]</td><td rowspan="1" colspan="1">
                  <ext-link xmlns:xlink="http://www.w3.org/1999/xlink" ext-link-type="uri" xlink:href="http://www.boldsystems.org/index.php/Public_RecordView?processid=MNAN397-11" xlink:type="simple">MNAN397-11</ext-link>
                </td><td rowspan="1" colspan="1">–</td><td rowspan="1" colspan="1">
                  USA
                </td><td rowspan="1" colspan="1">
                  <ext-link xmlns:xlink="http://www.w3.org/1999/xlink" ext-link-type="gen" xlink:href="JN272040" xlink:type="simple">JN272040</ext-link>
                </td><td rowspan="1" colspan="1">–</td><td rowspan="1" colspan="1">–</td></tr><tr><td rowspan="1" colspan="1">47</td><td rowspan="1" colspan="1">CNCLEP00082676, [MIC6937♂]</td><td rowspan="1" colspan="1">
                  <ext-link xmlns:xlink="http://www.w3.org/1999/xlink" ext-link-type="uri" xlink:href="http://www.boldsystems.org/index.php/Public_RecordView?processid=MNAN400-11" xlink:type="simple">MNAN400-11</ext-link>
                </td><td rowspan="1" colspan="1">–</td><td rowspan="1" colspan="1">
                  USA
                </td><td rowspan="1" colspan="1">
                  <ext-link xmlns:xlink="http://www.w3.org/1999/xlink" ext-link-type="gen" xlink:href="JN272042" xlink:type="simple">JN272042</ext-link>
                </td><td rowspan="1" colspan="1">–</td><td rowspan="1" colspan="1">–</td></tr><tr><td rowspan="1" colspan="1">48</td><td rowspan="1" colspan="1">EDL YAKIMALUPINEA 1Jun2011</td><td rowspan="1" colspan="1">
                  <ext-link xmlns:xlink="http://www.w3.org/1999/xlink" ext-link-type="uri" xlink:href="http://www.boldsystems.org/index.php/Public_RecordView?processid=EHL942-12" xlink:type="simple">EHL942-12</ext-link>
                </td><td rowspan="1" colspan="1">–</td><td rowspan="1" colspan="1">
                  USA
                </td><td rowspan="1" colspan="1">
                  <ext-link xmlns:xlink="http://www.w3.org/1999/xlink" ext-link-type="gen" xlink:href="KP845419" xlink:type="simple">KP845419</ext-link>
                </td><td rowspan="1" colspan="1">–</td><td rowspan="1" colspan="1">–</td></tr><tr><td rowspan="1" colspan="1">49</td><td rowspan="1" colspan="1">
                  <ext-link xmlns:xlink="http://www.w3.org/1999/xlink" xlink:type="simple" ext-link-type="uri" xlink:href="http://hol.osu.edu/spmInfo.html?id=USNMENT00657162">USNMENT00657162</ext-link>, [USNM130246♂]</td><td rowspan="1" colspan="1">
                  <ext-link xmlns:xlink="http://www.w3.org/1999/xlink" ext-link-type="uri" xlink:href="http://www.boldsystems.org/index.php/Public_RecordView?processid=MNAM941-10" xlink:type="simple">MNAM941-10</ext-link>
                </td><td rowspan="1" colspan="1">
              <italic><tp:taxon-name><tp:taxon-name-part taxon-name-part-type="genus">Lathyrus</tp:taxon-name-part></tp:taxon-name></italic> sp.</td><td rowspan="1" colspan="1">
                  USA
                </td><td rowspan="1" colspan="1">
                  <ext-link xmlns:xlink="http://www.w3.org/1999/xlink" ext-link-type="gen" xlink:href="JN272015" xlink:type="simple">JN272015</ext-link>
                </td><td rowspan="1" colspan="1">–</td><td rowspan="1" colspan="1">–</td></tr><tr><td rowspan="1" colspan="1">50</td><td rowspan="1" colspan="1">
                  <ext-link xmlns:xlink="http://www.w3.org/1999/xlink" xlink:type="simple" ext-link-type="uri" xlink:href="http://hol.osu.edu/spmInfo.html?id=USNMENT00657163">USNMENT00657163</ext-link>, [USNM130247♂]</td><td rowspan="1" colspan="1">
                  <ext-link xmlns:xlink="http://www.w3.org/1999/xlink" ext-link-type="uri" xlink:href="http://www.boldsystems.org/index.php/Public_RecordView?processid=MNAM942-10" xlink:type="simple">MNAM942-10</ext-link>
                </td><td rowspan="1" colspan="1">
              <italic><tp:taxon-name><tp:taxon-name-part taxon-name-part-type="genus">Lathyrus</tp:taxon-name-part></tp:taxon-name></italic> sp.</td><td rowspan="1" colspan="1">
                  USA
                </td><td rowspan="1" colspan="1">
                  <ext-link xmlns:xlink="http://www.w3.org/1999/xlink" ext-link-type="gen" xlink:href="JN272016" xlink:type="simple">JN272016</ext-link>
                </td><td rowspan="1" colspan="1">–</td><td rowspan="1" colspan="1">–</td></tr><tr><td rowspan="1" colspan="1">51</td><td rowspan="1" colspan="1">
                  <ext-link xmlns:xlink="http://www.w3.org/1999/xlink" xlink:type="simple" ext-link-type="uri" xlink:href="http://hol.osu.edu/spmInfo.html?id=USNMENT00657165">USNMENT00657165</ext-link>, [USNM130248♂]</td><td rowspan="1" colspan="1">
                  <ext-link xmlns:xlink="http://www.w3.org/1999/xlink" ext-link-type="uri" xlink:href="http://www.boldsystems.org/index.php/Public_RecordView?processid=MNAM944-10" xlink:type="simple">MNAM944-10</ext-link>
                </td><td rowspan="1" colspan="1">
              <italic><tp:taxon-name><tp:taxon-name-part taxon-name-part-type="genus">Lathyrus</tp:taxon-name-part></tp:taxon-name></italic> sp.</td><td rowspan="1" colspan="1">
                  USA
                </td><td rowspan="1" colspan="1">
                  <ext-link xmlns:xlink="http://www.w3.org/1999/xlink" ext-link-type="gen" xlink:href="JN272017" xlink:type="simple">JN272017</ext-link>
                </td><td rowspan="1" colspan="1">–</td><td rowspan="1" colspan="1">–</td></tr><tr><td rowspan="1" colspan="1">52</td><td rowspan="1" colspan="1">jflandry1800 =CNCLEP00016559, [MIC6901♀]</td><td rowspan="1" colspan="1">
                  <ext-link xmlns:xlink="http://www.w3.org/1999/xlink" ext-link-type="uri" xlink:href="http://www.boldsystems.org/index.php/Public_RecordView?processid=MECB818-05" xlink:type="simple">MECB818-05</ext-link>
                </td><td rowspan="1" colspan="1">–</td><td rowspan="1" colspan="1">Canada</td><td rowspan="1" colspan="1">
                  <ext-link xmlns:xlink="http://www.w3.org/1999/xlink" ext-link-type="gen" xlink:href="KP845423" xlink:type="simple">KP845423</ext-link>
                </td><td rowspan="1" colspan="1">–</td><td rowspan="1" colspan="1">–</td></tr><tr><td rowspan="1" colspan="1">53</td><td rowspan="1" colspan="1">jflandry1801 =CNCLEP00016560, [MIC6955♀]</td><td rowspan="1" colspan="1">
                  <ext-link xmlns:xlink="http://www.w3.org/1999/xlink" ext-link-type="uri" xlink:href="http://www.boldsystems.org/index.php/Public_RecordView?processid=MECB819-05" xlink:type="simple">MECB819-05</ext-link>
                </td><td rowspan="1" colspan="1">–</td><td rowspan="1" colspan="1">Canada</td><td rowspan="1" colspan="1">
                  <ext-link xmlns:xlink="http://www.w3.org/1999/xlink" ext-link-type="gen" xlink:href="KP845422" xlink:type="simple">KP845422</ext-link>
                </td><td rowspan="1" colspan="1">–</td><td rowspan="1" colspan="1">–</td></tr><tr><td rowspan="1" colspan="1">54</td><td rowspan="1" colspan="1">jflandry1804 =CNCLEP00016563, [MIC6956♀]</td><td rowspan="1" colspan="1">
                  <ext-link xmlns:xlink="http://www.w3.org/1999/xlink" ext-link-type="uri" xlink:href="http://www.boldsystems.org/index.php/Public_RecordView?processid=MECB822-05" xlink:type="simple">MECB822-05</ext-link>
                </td><td rowspan="1" colspan="1">–</td><td rowspan="1" colspan="1">Canada</td><td rowspan="1" colspan="1">
                  <ext-link xmlns:xlink="http://www.w3.org/1999/xlink" ext-link-type="gen" xlink:href="KP845408" xlink:type="simple">KP845408</ext-link>
                </td><td rowspan="1" colspan="1">–</td><td rowspan="1" colspan="1">–</td></tr><tr><td rowspan="1" colspan="1">55</td><td rowspan="1" colspan="1">CNCLEP00121158, [<named-content xmlns:xlink="http://www.w3.org/1999/xlink" content-type="dwc:institutional_code" xlink:type="simple">MIC</named-content> 6904♀]</td><td rowspan="1" colspan="1">
                  <ext-link xmlns:xlink="http://www.w3.org/1999/xlink" ext-link-type="uri" xlink:href="http://www.boldsystems.org/index.php/Public_RecordView?processid=MNAQ068-15" xlink:type="simple">MNAQ068-15</ext-link>
                </td><td rowspan="1" colspan="1">
              <italic><tp:taxon-name><tp:taxon-name-part taxon-name-part-type="genus">Lupinus</tp:taxon-name-part></tp:taxon-name></italic> sp.</td><td rowspan="1" colspan="1">Canada</td><td rowspan="1" colspan="1">
                  <ext-link xmlns:xlink="http://www.w3.org/1999/xlink" ext-link-type="gen" xlink:href="KU380256" xlink:type="simple">KU380256</ext-link>
                </td><td rowspan="1" colspan="1">–</td><td rowspan="1" colspan="1">–</td></tr><tr><td rowspan="1" colspan="1">56</td><td rowspan="1" colspan="1">CNCLEP00121159, [MIC6905♂]</td><td rowspan="1" colspan="1">
                  <ext-link xmlns:xlink="http://www.w3.org/1999/xlink" ext-link-type="uri" xlink:href="http://www.boldsystems.org/index.php/Public_RecordView?processid=MNAQ069-15" xlink:type="simple">MNAQ069-15</ext-link>
                </td><td rowspan="1" colspan="1">
              <italic><tp:taxon-name><tp:taxon-name-part taxon-name-part-type="genus">Lupinus</tp:taxon-name-part></tp:taxon-name></italic> sp.</td><td rowspan="1" colspan="1">Canada</td><td rowspan="1" colspan="1">
                  <ext-link xmlns:xlink="http://www.w3.org/1999/xlink" ext-link-type="gen" xlink:href="KU380261" xlink:type="simple">KU380261</ext-link>
                </td><td rowspan="1" colspan="1">–</td><td rowspan="1" colspan="1">–</td></tr><tr><td rowspan="1" colspan="1">57</td><td rowspan="1" colspan="1">AC006119, [MIC6948♂]</td><td rowspan="1" colspan="1">
                  <ext-link xmlns:xlink="http://www.w3.org/1999/xlink" ext-link-type="uri" xlink:href="http://www.boldsystems.org/index.php/Public_RecordView?processid=MNAQ382-15" xlink:type="simple">MNAQ382-15</ext-link>
                </td><td rowspan="1" colspan="1">–</td><td rowspan="1" colspan="1">Canada</td><td rowspan="1" colspan="1">
                  <ext-link xmlns:xlink="http://www.w3.org/1999/xlink" ext-link-type="gen" xlink:href="KU380255" xlink:type="simple">KU380255</ext-link>
                </td><td rowspan="1" colspan="1">–</td><td rowspan="1" colspan="1">–</td></tr><tr><td rowspan="1" colspan="1">58</td><td rowspan="1" colspan="1">AC006629, [<named-content xmlns:xlink="http://www.w3.org/1999/xlink" content-type="dwc:institutional_code" xlink:type="simple">MIC</named-content> 6946♂]</td><td rowspan="1" colspan="1">
                  <ext-link xmlns:xlink="http://www.w3.org/1999/xlink" ext-link-type="uri" xlink:href="http://www.boldsystems.org/index.php/Public_RecordView?processid=MNAQ385-15" xlink:type="simple">MNAQ385-15</ext-link>
                </td><td rowspan="1" colspan="1">–</td><td rowspan="1" colspan="1">Canada</td><td rowspan="1" colspan="1">
                  <ext-link xmlns:xlink="http://www.w3.org/1999/xlink" ext-link-type="gen" xlink:href="KU380244" xlink:type="simple">KU380244</ext-link>
                </td><td rowspan="1" colspan="1">–</td><td rowspan="1" colspan="1">–</td></tr><tr><td rowspan="1" colspan="1">59</td><td rowspan="1" colspan="1">CNCLEP00108894, [MIC6949 ♂]</td><td rowspan="1" colspan="1">
                  <ext-link xmlns:xlink="http://www.w3.org/1999/xlink" ext-link-type="uri" xlink:href="http://www.boldsystems.org/index.php/Public_RecordView?processid=MNAQ402-15" xlink:type="simple">MNAQ402-15</ext-link>
                </td><td rowspan="1" colspan="1">–</td><td rowspan="1" colspan="1">Canada</td><td rowspan="1" colspan="1">
                  <ext-link xmlns:xlink="http://www.w3.org/1999/xlink" ext-link-type="gen" xlink:href="KU380265" xlink:type="simple">KU380265</ext-link>
                </td><td rowspan="1" colspan="1">–</td><td rowspan="1" colspan="1">–</td></tr><tr><td rowspan="1" colspan="1">60</td><td rowspan="1" colspan="1">CNCLEP00076976, [<named-content xmlns:xlink="http://www.w3.org/1999/xlink" content-type="dwc:institutional_code" xlink:type="simple">MIC</named-content> 6947 ♂]</td><td rowspan="1" colspan="1">
                  <ext-link xmlns:xlink="http://www.w3.org/1999/xlink" ext-link-type="uri" xlink:href="http://www.boldsystems.org/index.php/Public_RecordView?processid=MNAQ392-15" xlink:type="simple">MNAQ392-15</ext-link>
                </td><td rowspan="1" colspan="1">–</td><td rowspan="1" colspan="1">
                  USA
                </td><td rowspan="1" colspan="1">
                  <ext-link xmlns:xlink="http://www.w3.org/1999/xlink" ext-link-type="gen" xlink:href="KU380263" xlink:type="simple">KU380263</ext-link>
                </td><td rowspan="1" colspan="1">–</td><td rowspan="1" colspan="1">–</td></tr><tr><td rowspan="1" colspan="1">61</td><td rowspan="1" colspan="1">AC006130, [MIC6939♂]</td><td rowspan="1" colspan="1">
                  <ext-link xmlns:xlink="http://www.w3.org/1999/xlink" ext-link-type="uri" xlink:href="http://www.boldsystems.org/index.php/Public_RecordView?processid=MNAQ384-15" xlink:type="simple">MNAQ384-15</ext-link>
                </td><td rowspan="1" colspan="1">–</td><td rowspan="1" colspan="1">Canada</td><td rowspan="1" colspan="1">
                  <ext-link xmlns:xlink="http://www.w3.org/1999/xlink" ext-link-type="gen" xlink:href="KU380262" xlink:type="simple">KU380262</ext-link>
                </td><td rowspan="1" colspan="1">–</td><td rowspan="1" colspan="1">–</td></tr><tr><td rowspan="1" colspan="1">62</td><td rowspan="1" colspan="1">BIOUG16843-E11</td><td rowspan="1" colspan="1">
                  <ext-link xmlns:xlink="http://www.w3.org/1999/xlink" ext-link-type="uri" xlink:href="http://www.boldsystems.org/index.php/Public_RecordView?processid=CNIVB1119-14" xlink:type="simple">CNIVB1119-14</ext-link>
                </td><td rowspan="1" colspan="1">–</td><td rowspan="1" colspan="1">Canada</td><td rowspan="1" colspan="1">
                  <ext-link xmlns:xlink="http://www.w3.org/1999/xlink" ext-link-type="gen" xlink:href="KT131992" xlink:type="simple">KT131992</ext-link>
                </td><td rowspan="1" colspan="1">–</td><td rowspan="1" colspan="1">–</td></tr><tr><td rowspan="1" colspan="1">63</td><td rowspan="1" colspan="1">BIOUG16843-E08, [MIC7558♂]</td><td rowspan="1" colspan="1">
                  <ext-link xmlns:xlink="http://www.w3.org/1999/xlink" ext-link-type="uri" xlink:href="http://www.boldsystems.org/index.php/Public_RecordView?processid=CNIVB1116-14" xlink:type="simple">CNIVB1116-14</ext-link>
                </td><td rowspan="1" colspan="1">–</td><td rowspan="1" colspan="1">Canada</td><td rowspan="1" colspan="1">
                  <ext-link xmlns:xlink="http://www.w3.org/1999/xlink" ext-link-type="gen" xlink:href="KT147247" xlink:type="simple">KT147247</ext-link>
                </td><td rowspan="1" colspan="1">–</td><td rowspan="1" colspan="1">–</td></tr><tr><td rowspan="1" colspan="1">64</td><td rowspan="1" colspan="1">BIOUG16843-E05, [MIC7459♀]</td><td rowspan="1" colspan="1">
                  <ext-link xmlns:xlink="http://www.w3.org/1999/xlink" ext-link-type="uri" xlink:href="http://www.boldsystems.org/index.php/Public_RecordView?processid=CNIVB1113-14" xlink:type="simple">CNIVB1113-14</ext-link>
                </td><td rowspan="1" colspan="1">–</td><td rowspan="1" colspan="1">Canada</td><td rowspan="1" colspan="1">
                  <ext-link xmlns:xlink="http://www.w3.org/1999/xlink" ext-link-type="gen" xlink:href="KT133090" xlink:type="simple">KT133090</ext-link>
                </td><td rowspan="1" colspan="1">–</td><td rowspan="1" colspan="1">–</td></tr><tr><td rowspan="1" colspan="1">65</td><td rowspan="1" colspan="1">BIOUG16843-E04 [MIC7562♀]</td><td rowspan="1" colspan="1">
                  <ext-link xmlns:xlink="http://www.w3.org/1999/xlink" ext-link-type="uri" xlink:href="http://www.boldsystems.org/index.php/Public_RecordView?processid=CNIVB1112-14" xlink:type="simple">CNIVB1112-14</ext-link>
                </td><td rowspan="1" colspan="1">–</td><td rowspan="1" colspan="1">Canada</td><td rowspan="1" colspan="1">
                  <ext-link xmlns:xlink="http://www.w3.org/1999/xlink" ext-link-type="gen" xlink:href="KT142702" xlink:type="simple">KT142702</ext-link>
                </td><td rowspan="1" colspan="1">–</td><td rowspan="1" colspan="1">–</td></tr><tr><td rowspan="1" colspan="1">66</td><td rowspan="1" colspan="1">BIOUG16843-E02, [MIC7456♂]</td><td rowspan="1" colspan="1">
                  <ext-link xmlns:xlink="http://www.w3.org/1999/xlink" ext-link-type="uri" xlink:href="http://www.boldsystems.org/index.php/Public_RecordView?processid=CNIVB1110-14" xlink:type="simple">CNIVB1110-14</ext-link>
                </td><td rowspan="1" colspan="1">–</td><td rowspan="1" colspan="1">Canada</td><td rowspan="1" colspan="1">
                  <ext-link xmlns:xlink="http://www.w3.org/1999/xlink" ext-link-type="gen" xlink:href="KT141504" xlink:type="simple">KT141504</ext-link>
                </td><td rowspan="1" colspan="1">–</td><td rowspan="1" colspan="1">–</td></tr><tr><td rowspan="1" colspan="1">67</td><td rowspan="1" colspan="1">BIOUG16790-A06</td><td rowspan="1" colspan="1">
                  <ext-link xmlns:xlink="http://www.w3.org/1999/xlink" ext-link-type="uri" xlink:href="http://www.boldsystems.org/index.php/Public_RecordView?processid=CNIVA638-14" xlink:type="simple">CNIVA638-14</ext-link>
                </td><td rowspan="1" colspan="1">–</td><td rowspan="1" colspan="1">Canada</td><td rowspan="1" colspan="1">
                  <ext-link xmlns:xlink="http://www.w3.org/1999/xlink" ext-link-type="gen" xlink:href="KT145371" xlink:type="simple">KT145371</ext-link>
                </td><td rowspan="1" colspan="1">–</td><td rowspan="1" colspan="1">–</td></tr><tr><td rowspan="1" colspan="1">68</td><td rowspan="1" colspan="1">BIOUG16148-A09</td><td rowspan="1" colspan="1">
                  <ext-link xmlns:xlink="http://www.w3.org/1999/xlink" ext-link-type="uri" xlink:href="http://www.boldsystems.org/index.php/Public_RecordView?processid=SMTPJ2503-14" xlink:type="simple">SMTPJ2503-14</ext-link>
                </td><td rowspan="1" colspan="1">–</td><td rowspan="1" colspan="1">Canada</td><td rowspan="1" colspan="1">
                  <ext-link xmlns:xlink="http://www.w3.org/1999/xlink" ext-link-type="gen" xlink:href="KT138035" xlink:type="simple">KT138035</ext-link>
                </td><td rowspan="1" colspan="1">–</td><td rowspan="1" colspan="1">–</td></tr><tr><td rowspan="1" colspan="1">69</td><td rowspan="1" colspan="1">BIOUG16138-A01, [MIC7457♂]</td><td rowspan="1" colspan="1">
                  <ext-link xmlns:xlink="http://www.w3.org/1999/xlink" ext-link-type="uri" xlink:href="http://www.boldsystems.org/index.php/Public_RecordView?processid=SMTPJ1378-14" xlink:type="simple">SMTPJ1378-14</ext-link>
                </td><td rowspan="1" colspan="1">–</td><td rowspan="1" colspan="1">Canada</td><td rowspan="1" colspan="1">
                  <ext-link xmlns:xlink="http://www.w3.org/1999/xlink" ext-link-type="gen" xlink:href="KT126913" xlink:type="simple">KT126913</ext-link>
                </td><td rowspan="1" colspan="1">–</td><td rowspan="1" colspan="1">–</td></tr><tr><td rowspan="1" colspan="1">70</td><td rowspan="1" colspan="1">BIOUG16087-B07</td><td rowspan="1" colspan="1">
                  <ext-link xmlns:xlink="http://www.w3.org/1999/xlink" ext-link-type="uri" xlink:href="http://www.boldsystems.org/index.php/Public_RecordView?processid=SMTPI8811-14" xlink:type="simple">SMTPI8811-14</ext-link>
                </td><td rowspan="1" colspan="1">–</td><td rowspan="1" colspan="1">Canada</td><td rowspan="1" colspan="1">
                  <ext-link xmlns:xlink="http://www.w3.org/1999/xlink" ext-link-type="gen" xlink:href="KT131533" xlink:type="simple">KT131533</ext-link>
                </td><td rowspan="1" colspan="1">–</td><td rowspan="1" colspan="1">–</td></tr><tr><td rowspan="1" colspan="1">71</td><td rowspan="1" colspan="1">BIOUG16013-G08</td><td rowspan="1" colspan="1">
                  <ext-link xmlns:xlink="http://www.w3.org/1999/xlink" ext-link-type="uri" xlink:href="http://www.boldsystems.org/index.php/Public_RecordView?processid=SMTPI2530-14" xlink:type="simple">SMTPI2530-14</ext-link>
                </td><td rowspan="1" colspan="1">–</td><td rowspan="1" colspan="1">Canada</td><td rowspan="1" colspan="1">
                  <ext-link xmlns:xlink="http://www.w3.org/1999/xlink" ext-link-type="gen" xlink:href="KT147946" xlink:type="simple">KT147946</ext-link>
                </td><td rowspan="1" colspan="1">–</td><td rowspan="1" colspan="1">–</td></tr><tr><td rowspan="1" colspan="1">72</td><td rowspan="1" colspan="1">BIOUG10643-A09</td><td rowspan="1" colspan="1">
                  <ext-link xmlns:xlink="http://www.w3.org/1999/xlink" ext-link-type="uri" xlink:href="http://www.boldsystems.org/index.php/Public_RecordView?processid=CNGBJ1629-14" xlink:type="simple">CNGBJ1629-14</ext-link>
                </td><td rowspan="1" colspan="1">–</td><td rowspan="1" colspan="1">Canada</td><td rowspan="1" colspan="1">
                  <ext-link xmlns:xlink="http://www.w3.org/1999/xlink" ext-link-type="gen" xlink:href="KR454708" xlink:type="simple">KR454708</ext-link>
                </td><td rowspan="1" colspan="1">–</td><td rowspan="1" colspan="1">–</td></tr><tr><td rowspan="1" colspan="1">73</td><td rowspan="1" colspan="1">BIOUG09474-A06, [MIC7554♂)]</td><td rowspan="1" colspan="1">
                  <ext-link xmlns:xlink="http://www.w3.org/1999/xlink" ext-link-type="uri" xlink:href="http://www.boldsystems.org/index.php/Public_RecordView?processid=CNGMA1885-13" xlink:type="simple">CNGMA1885-13</ext-link>
                </td><td rowspan="1" colspan="1">–</td><td rowspan="1" colspan="1">Canada</td><td rowspan="1" colspan="1">
                  <ext-link xmlns:xlink="http://www.w3.org/1999/xlink" ext-link-type="gen" xlink:href="KR451687" xlink:type="simple">KR451687</ext-link>
                </td><td rowspan="1" colspan="1">–</td><td rowspan="1" colspan="1">–</td></tr><tr><td rowspan="1" colspan="1">74</td><td rowspan="1" colspan="1">BIOUG09363-F01</td><td rowspan="1" colspan="1">
                  <ext-link xmlns:xlink="http://www.w3.org/1999/xlink" ext-link-type="uri" xlink:href="http://www.boldsystems.org/index.php/Public_RecordView?processid=CNGBB550-13" xlink:type="simple">CNGBB550-13</ext-link>
                </td><td rowspan="1" colspan="1">–</td><td rowspan="1" colspan="1">Canada</td><td rowspan="1" colspan="1">
                  <ext-link xmlns:xlink="http://www.w3.org/1999/xlink" ext-link-type="gen" xlink:href="KR450358" xlink:type="simple">KR450358</ext-link>
                </td><td rowspan="1" colspan="1">–</td><td rowspan="1" colspan="1">–</td></tr><tr><td rowspan="1" colspan="1">75</td><td rowspan="1" colspan="1">BIOUG08486-H06, [MIC7561♂]</td><td rowspan="1" colspan="1">
                  <ext-link xmlns:xlink="http://www.w3.org/1999/xlink" ext-link-type="uri" xlink:href="http://www.boldsystems.org/index.php/Public_RecordView?processid=SSWLE3847-13" xlink:type="simple">SSWLE3847-13</ext-link>
                </td><td rowspan="1" colspan="1">–</td><td rowspan="1" colspan="1">Canada</td><td rowspan="1" colspan="1">
                  <ext-link xmlns:xlink="http://www.w3.org/1999/xlink" ext-link-type="gen" xlink:href="KM541048" xlink:type="simple">KM541048</ext-link>
                </td><td rowspan="1" colspan="1">–</td><td rowspan="1" colspan="1">–</td></tr><tr><td rowspan="1" colspan="1">76</td><td rowspan="1" colspan="1">BIOUG08285-E05, [MIC7460♀]</td><td rowspan="1" colspan="1">
                  <ext-link xmlns:xlink="http://www.w3.org/1999/xlink" ext-link-type="uri" xlink:href="http://www.boldsystems.org/index.php/Public_RecordView?processid=SSPAC6698-13" xlink:type="simple">SSPAC6698-13</ext-link>
                </td><td rowspan="1" colspan="1">–</td><td rowspan="1" colspan="1">Canada</td><td rowspan="1" colspan="1">
                  <ext-link xmlns:xlink="http://www.w3.org/1999/xlink" ext-link-type="gen" xlink:href="KM542253" xlink:type="simple">KM542253</ext-link>
                </td><td rowspan="1" colspan="1">–</td><td rowspan="1" colspan="1">–</td></tr><tr><td rowspan="1" colspan="1">77</td><td rowspan="1" colspan="1">BIOUG08285-A11, [MIC7555♀]</td><td rowspan="1" colspan="1">
                  <ext-link xmlns:xlink="http://www.w3.org/1999/xlink" ext-link-type="uri" xlink:href="http://www.boldsystems.org/index.php/Public_RecordView?processid=SSPAC6656-13" xlink:type="simple">SSPAC6656-13</ext-link>
                </td><td rowspan="1" colspan="1">–</td><td rowspan="1" colspan="1">Canada</td><td rowspan="1" colspan="1">
                  <ext-link xmlns:xlink="http://www.w3.org/1999/xlink" ext-link-type="gen" xlink:href="KM553942" xlink:type="simple">KM553942</ext-link>
                </td><td rowspan="1" colspan="1">–</td><td rowspan="1" colspan="1">–</td></tr><tr><td rowspan="1" colspan="1">78</td><td rowspan="1" colspan="1">BIOUG07668-H10</td><td rowspan="1" colspan="1">
                  <ext-link xmlns:xlink="http://www.w3.org/1999/xlink" ext-link-type="uri" xlink:href="http://www.boldsystems.org/index.php/Public_RecordView?processid=NGNAG247-13" xlink:type="simple">NGNAG247-13</ext-link>
                </td><td rowspan="1" colspan="1">–</td><td rowspan="1" colspan="1">Canada</td><td rowspan="1" colspan="1">
                  <ext-link xmlns:xlink="http://www.w3.org/1999/xlink" ext-link-type="gen" xlink:href="KT137773" xlink:type="simple">KT137773</ext-link>
                </td><td rowspan="1" colspan="1">–</td><td rowspan="1" colspan="1">–</td></tr><tr><td rowspan="1" colspan="1">79</td><td rowspan="1" colspan="1">BIOUG07512-G07</td><td rowspan="1" colspan="1">
                  <ext-link xmlns:xlink="http://www.w3.org/1999/xlink" ext-link-type="uri" xlink:href="http://www.boldsystems.org/index.php/Public_RecordView?processid=NGNAD1517-13" xlink:type="simple">NGNAD1517-13</ext-link>
                </td><td rowspan="1" colspan="1">–</td><td rowspan="1" colspan="1">Canada</td><td rowspan="1" colspan="1">
                  <ext-link xmlns:xlink="http://www.w3.org/1999/xlink" ext-link-type="gen" xlink:href="KT139585" xlink:type="simple">KT139585</ext-link>
                </td><td rowspan="1" colspan="1">–</td><td rowspan="1" colspan="1">–</td></tr><tr><td rowspan="1" colspan="1">80</td><td rowspan="1" colspan="1">BIOUG07391-H10</td><td rowspan="1" colspan="1">
                  <ext-link xmlns:xlink="http://www.w3.org/1999/xlink" ext-link-type="uri" xlink:href="http://www.boldsystems.org/index.php/Public_RecordView?processid=NGNAC3018-13" xlink:type="simple">NGNAC3018-13</ext-link>
                </td><td rowspan="1" colspan="1">–</td><td rowspan="1" colspan="1">Canada</td><td rowspan="1" colspan="1">
                  <ext-link xmlns:xlink="http://www.w3.org/1999/xlink" ext-link-type="gen" xlink:href="KT128577" xlink:type="simple">KT128577</ext-link>
                </td><td rowspan="1" colspan="1">–</td><td rowspan="1" colspan="1">–</td></tr><tr><td rowspan="1" colspan="1">81</td><td rowspan="1" colspan="1">BIOUG07213-F11</td><td rowspan="1" colspan="1">
                  <ext-link xmlns:xlink="http://www.w3.org/1999/xlink" ext-link-type="uri" xlink:href="http://www.boldsystems.org/index.php/Public_RecordView?processid=NGNAB1279-13" xlink:type="simple">NGNAB1279-13</ext-link>
                </td><td rowspan="1" colspan="1">–</td><td rowspan="1" colspan="1">Canada</td><td rowspan="1" colspan="1">
                  <ext-link xmlns:xlink="http://www.w3.org/1999/xlink" ext-link-type="gen" xlink:href="KT134205" xlink:type="simple">KT134205</ext-link>
                </td><td rowspan="1" colspan="1">–</td><td rowspan="1" colspan="1">–</td></tr><tr><td rowspan="1" colspan="1">82</td><td rowspan="1" colspan="1">BIOUG07213-E07</td><td rowspan="1" colspan="1">
                  <ext-link xmlns:xlink="http://www.w3.org/1999/xlink" ext-link-type="uri" xlink:href="http://www.boldsystems.org/index.php/Public_RecordView?processid=NGNAB1263-13" xlink:type="simple">NGNAB1263-13</ext-link>
                </td><td rowspan="1" colspan="1">–</td><td rowspan="1" colspan="1">Canada</td><td rowspan="1" colspan="1">
                  <ext-link xmlns:xlink="http://www.w3.org/1999/xlink" ext-link-type="gen" xlink:href="KT142705" xlink:type="simple">KT142705</ext-link>
                </td><td rowspan="1" colspan="1">–</td><td rowspan="1" colspan="1">–</td></tr><tr><td rowspan="1" colspan="1">83</td><td rowspan="1" colspan="1">BIOUG07133-F02</td><td rowspan="1" colspan="1">
                  <ext-link xmlns:xlink="http://www.w3.org/1999/xlink" ext-link-type="uri" xlink:href="http://www.boldsystems.org/index.php/Public_RecordView?processid=NGNAA1737-13" xlink:type="simple">NGNAA1737-13</ext-link>
                </td><td rowspan="1" colspan="1">–</td><td rowspan="1" colspan="1">Canada</td><td rowspan="1" colspan="1">
                  <ext-link xmlns:xlink="http://www.w3.org/1999/xlink" ext-link-type="gen" xlink:href="KT142617" xlink:type="simple">KT142617</ext-link>
                </td><td rowspan="1" colspan="1">–</td><td rowspan="1" colspan="1">–</td></tr><tr><td rowspan="1" colspan="1">84</td><td rowspan="1" colspan="1">BIOUG21939-G09</td><td rowspan="1" colspan="1">
                  <ext-link xmlns:xlink="http://www.w3.org/1999/xlink" ext-link-type="uri" xlink:href="http://www.boldsystems.org/index.php/Public_RecordView?processid=SMTPL3504-15" xlink:type="simple">SMTPL3504-15</ext-link>
                </td><td rowspan="1" colspan="1">–</td><td rowspan="1" colspan="1">Canada</td><td rowspan="1" colspan="1">
                  <ext-link xmlns:xlink="http://www.w3.org/1999/xlink" ext-link-type="gen" xlink:href="KU380264" xlink:type="simple">KU380264</ext-link>
                </td><td rowspan="1" colspan="1">–</td><td rowspan="1" colspan="1">–</td></tr><tr><td rowspan="1" colspan="1">85</td><td rowspan="1" colspan="1">BIOUG07133-D05</td><td rowspan="1" colspan="1">
                  <ext-link xmlns:xlink="http://www.w3.org/1999/xlink" ext-link-type="uri" xlink:href="http://www.boldsystems.org/index.php/Public_RecordView?processid=NGNAA1716-13" xlink:type="simple">NGNAA1716-13</ext-link>
                </td><td rowspan="1" colspan="1">–</td><td rowspan="1" colspan="1">Canada</td><td rowspan="1" colspan="1">
                  <ext-link xmlns:xlink="http://www.w3.org/1999/xlink" ext-link-type="gen" xlink:href="KT139942" xlink:type="simple">KT139942</ext-link>
                </td><td rowspan="1" colspan="1">–</td><td rowspan="1" colspan="1">–</td></tr><tr><td rowspan="1" colspan="1">86</td><td rowspan="1" colspan="1">BIOUG07047-G04</td><td rowspan="1" colspan="1">
                  <ext-link xmlns:xlink="http://www.w3.org/1999/xlink" ext-link-type="uri" xlink:href="http://www.boldsystems.org/index.php/Public_RecordView?processid=NGNAA361-13" xlink:type="simple">NGNAA361-13</ext-link>
                </td><td rowspan="1" colspan="1">–</td><td rowspan="1" colspan="1">Canada</td><td rowspan="1" colspan="1">
                  <ext-link xmlns:xlink="http://www.w3.org/1999/xlink" ext-link-type="gen" xlink:href="KT144572" xlink:type="simple">KT144572</ext-link>
                </td><td rowspan="1" colspan="1">–</td><td rowspan="1" colspan="1">–</td></tr><tr><td rowspan="1" colspan="1">87</td><td rowspan="1" colspan="1">BIOUG06814-D03, [MIC7559♀]</td><td rowspan="1" colspan="1">
                  <ext-link xmlns:xlink="http://www.w3.org/1999/xlink" ext-link-type="uri" xlink:href="http://www.boldsystems.org/index.php/Public_RecordView?processid=CNWLM079-13" xlink:type="simple">CNWLM079-13</ext-link>
                </td><td rowspan="1" colspan="1">–</td><td rowspan="1" colspan="1">Canada</td><td rowspan="1" colspan="1">
                  <ext-link xmlns:xlink="http://www.w3.org/1999/xlink" ext-link-type="gen" xlink:href="KM544224" xlink:type="simple">KM544224</ext-link>
                </td><td rowspan="1" colspan="1">–</td><td rowspan="1" colspan="1">–</td></tr><tr><td rowspan="1" colspan="1">88</td><td rowspan="1" colspan="1">BIOUG06714-A06, [MIC7455♂]</td><td rowspan="1" colspan="1">
                  <ext-link xmlns:xlink="http://www.w3.org/1999/xlink" ext-link-type="uri" xlink:href="http://www.boldsystems.org/index.php/Public_RecordView?processid=JMMMB449-13" xlink:type="simple">JMMMB449-13</ext-link>
                </td><td rowspan="1" colspan="1">–</td><td rowspan="1" colspan="1">United States</td><td rowspan="1" colspan="1">
                  <ext-link xmlns:xlink="http://www.w3.org/1999/xlink" ext-link-type="gen" xlink:href="KU380251" xlink:type="simple">KU380251</ext-link>
                </td><td rowspan="1" colspan="1">–</td><td rowspan="1" colspan="1">–</td></tr><tr><td rowspan="1" colspan="1">89</td><td rowspan="1" colspan="1">BIOUG05675-G12</td><td rowspan="1" colspan="1">
                  <ext-link xmlns:xlink="http://www.w3.org/1999/xlink" ext-link-type="uri" xlink:href="http://www.boldsystems.org/index.php/Public_RecordView?processid=SMTPB16614-13" xlink:type="simple">SMTPB16614-13</ext-link>
                </td><td rowspan="1" colspan="1">–</td><td rowspan="1" colspan="1">Canada</td><td rowspan="1" colspan="1">
                  <ext-link xmlns:xlink="http://www.w3.org/1999/xlink" ext-link-type="gen" xlink:href="KT141098" xlink:type="simple">KT141098</ext-link>
                </td><td rowspan="1" colspan="1">–</td><td rowspan="1" colspan="1">–</td></tr><tr><td rowspan="1" colspan="1">90</td><td rowspan="1" colspan="1">BIOUG05658-H08</td><td rowspan="1" colspan="1">
                  <ext-link xmlns:xlink="http://www.w3.org/1999/xlink" ext-link-type="uri" xlink:href="http://www.boldsystems.org/index.php/Public_RecordView?processid=SMTPB15007-13" xlink:type="simple">SMTPB15007-13</ext-link>
                </td><td rowspan="1" colspan="1">–</td><td rowspan="1" colspan="1">Canada</td><td rowspan="1" colspan="1">
                  <ext-link xmlns:xlink="http://www.w3.org/1999/xlink" ext-link-type="gen" xlink:href="KR936951" xlink:type="simple">KR936951</ext-link>
                </td><td rowspan="1" colspan="1">–</td><td rowspan="1" colspan="1">–</td></tr><tr><td rowspan="1" colspan="1">91</td><td rowspan="1" colspan="1">BIOUG05658-H07</td><td rowspan="1" colspan="1">
                  <ext-link xmlns:xlink="http://www.w3.org/1999/xlink" ext-link-type="uri" xlink:href="http://www.boldsystems.org/index.php/Public_RecordView?processid=SMTPB15006-13" xlink:type="simple">SMTPB15006-13</ext-link>
                </td><td rowspan="1" colspan="1">–</td><td rowspan="1" colspan="1">Canada</td><td rowspan="1" colspan="1">
                  <ext-link xmlns:xlink="http://www.w3.org/1999/xlink" ext-link-type="gen" xlink:href="KT140585" xlink:type="simple">KT140585</ext-link>
                </td><td rowspan="1" colspan="1">–</td><td rowspan="1" colspan="1">–</td></tr><tr><td rowspan="1" colspan="1">92</td><td rowspan="1" colspan="1">BIOUG05658-H06</td><td rowspan="1" colspan="1">
                  <ext-link xmlns:xlink="http://www.w3.org/1999/xlink" ext-link-type="uri" xlink:href="http://www.boldsystems.org/index.php/Public_RecordView?processid=SMTPB15005-13" xlink:type="simple">SMTPB15005-13</ext-link>
                </td><td rowspan="1" colspan="1">–</td><td rowspan="1" colspan="1">Canada</td><td rowspan="1" colspan="1">
                  <ext-link xmlns:xlink="http://www.w3.org/1999/xlink" ext-link-type="gen" xlink:href="KT136403" xlink:type="simple">KT136403</ext-link>
                </td><td rowspan="1" colspan="1">–</td><td rowspan="1" colspan="1">–</td></tr><tr><td rowspan="1" colspan="1">93</td><td rowspan="1" colspan="1">BIOUG05528-B12</td><td rowspan="1" colspan="1">
                  <ext-link xmlns:xlink="http://www.w3.org/1999/xlink" ext-link-type="uri" xlink:href="http://www.boldsystems.org/index.php/Public_RecordView?processid=SMTPB2589-13" xlink:type="simple">SMTPB2589-13</ext-link>
                </td><td rowspan="1" colspan="1">–</td><td rowspan="1" colspan="1">Canada</td><td rowspan="1" colspan="1">
                  <ext-link xmlns:xlink="http://www.w3.org/1999/xlink" ext-link-type="gen" xlink:href="KT143475" xlink:type="simple">KT143475</ext-link>
                </td><td rowspan="1" colspan="1">–</td><td rowspan="1" colspan="1">–</td></tr><tr><td rowspan="1" colspan="1">94</td><td rowspan="1" colspan="1">BIOUG03957-A01, [MIC7557♀]</td><td rowspan="1" colspan="1">
                  <ext-link xmlns:xlink="http://www.w3.org/1999/xlink" ext-link-type="uri" xlink:href="http://www.boldsystems.org/index.php/Public_RecordView?processid=CNRMF4146-12" xlink:type="simple">CNRMF4146-12</ext-link>
                </td><td rowspan="1" colspan="1">–</td><td rowspan="1" colspan="1">Canada</td><td rowspan="1" colspan="1">
                  <ext-link xmlns:xlink="http://www.w3.org/1999/xlink" ext-link-type="gen" xlink:href="KM547661" xlink:type="simple">KM547661</ext-link>
                </td><td rowspan="1" colspan="1">–</td><td rowspan="1" colspan="1">–</td></tr><tr><td rowspan="1" colspan="1">95</td><td rowspan="1" colspan="1">BIOUG03754-B12, [MIC7556♀]</td><td rowspan="1" colspan="1">
                  <ext-link xmlns:xlink="http://www.w3.org/1999/xlink" ext-link-type="uri" xlink:href="http://www.boldsystems.org/index.php/Public_RecordView?processid=CNRMF2498-12" xlink:type="simple">CNRMF2498-12</ext-link>
                </td><td rowspan="1" colspan="1">–</td><td rowspan="1" colspan="1">Canada</td><td rowspan="1" colspan="1">
                  <ext-link xmlns:xlink="http://www.w3.org/1999/xlink" ext-link-type="gen" xlink:href="KM547518" xlink:type="simple">KM547518</ext-link>
                </td><td rowspan="1" colspan="1">–</td><td rowspan="1" colspan="1">–</td></tr><tr><td rowspan="1" colspan="1">96</td><td rowspan="1" colspan="1">BIOUG03484-B11, MIC7458♂]</td><td rowspan="1" colspan="1">
                  <ext-link xmlns:xlink="http://www.w3.org/1999/xlink" ext-link-type="uri" xlink:href="http://www.boldsystems.org/index.php/Public_RecordView?processid=CNWLF184-12" xlink:type="simple">CNWLF184-12</ext-link>
                </td><td rowspan="1" colspan="1">–</td><td rowspan="1" colspan="1">Canada</td><td rowspan="1" colspan="1">
                  <ext-link xmlns:xlink="http://www.w3.org/1999/xlink" ext-link-type="gen" xlink:href="KM542391" xlink:type="simple">KM542391</ext-link>
                </td><td rowspan="1" colspan="1">–</td><td rowspan="1" colspan="1">–</td></tr><tr><td rowspan="1" colspan="1">97</td><td rowspan="1" colspan="1">BIOUG03017-H02, [MIC7553♂]</td><td rowspan="1" colspan="1">
                  <ext-link xmlns:xlink="http://www.w3.org/1999/xlink" ext-link-type="uri" xlink:href="http://www.boldsystems.org/index.php/Public_RecordView?processid=CNRMA371-12" xlink:type="simple">CNRMA371-12</ext-link>
                </td><td rowspan="1" colspan="1">–</td><td rowspan="1" colspan="1">Canada</td><td rowspan="1" colspan="1">
                  <ext-link xmlns:xlink="http://www.w3.org/1999/xlink" ext-link-type="gen" xlink:href="KM548929" xlink:type="simple">KM548929</ext-link>
                </td><td rowspan="1" colspan="1">–</td><td rowspan="1" colspan="1">–</td></tr><tr><td rowspan="1" colspan="1">98</td><td rowspan="1" colspan="1">BIOUG02884-D02, [MIC7560♂]</td><td rowspan="1" colspan="1">
                  <ext-link xmlns:xlink="http://www.w3.org/1999/xlink" ext-link-type="uri" xlink:href="http://www.boldsystems.org/index.php/Public_RecordView?processid=CNJAA025-12" xlink:type="simple">CNJAA025-12</ext-link>
                </td><td rowspan="1" colspan="1">–</td><td rowspan="1" colspan="1">Canada</td><td rowspan="1" colspan="1">
                  <ext-link xmlns:xlink="http://www.w3.org/1999/xlink" ext-link-type="gen" xlink:href="KM540469" xlink:type="simple">KM540469</ext-link>
                </td><td rowspan="1" colspan="1">–</td><td rowspan="1" colspan="1">–</td></tr><tr><td rowspan="1" colspan="1">99</td><td rowspan="1" colspan="1">BIOUG07133-D08</td><td rowspan="1" colspan="1">
                  <ext-link xmlns:xlink="http://www.w3.org/1999/xlink" ext-link-type="uri" xlink:href="http://www.boldsystems.org/index.php/Public_RecordView?processid=NGNAA1719-13" xlink:type="simple">NGNAA1719-13</ext-link>
                </td><td rowspan="1" colspan="1">–</td><td rowspan="1" colspan="1">Canada</td><td rowspan="1" colspan="1">
                  <ext-link xmlns:xlink="http://www.w3.org/1999/xlink" ext-link-type="gen" xlink:href="KT125110" xlink:type="simple">KT125110</ext-link>
                </td><td rowspan="1" colspan="1">–</td><td rowspan="1" colspan="1">–</td></tr><tr><td rowspan="1" colspan="1">100</td><td rowspan="1" colspan="1">BIOUG21903-F08</td><td rowspan="1" colspan="1">
                  <ext-link xmlns:xlink="http://www.w3.org/1999/xlink" ext-link-type="uri" xlink:href="http://www.boldsystems.org/index.php/Public_RecordView?processid=SMTPL296-15" xlink:type="simple">SMTPL296-15</ext-link>
                </td><td rowspan="1" colspan="1">–</td><td rowspan="1" colspan="1">Canada</td><td rowspan="1" colspan="1">
                  <ext-link xmlns:xlink="http://www.w3.org/1999/xlink" ext-link-type="gen" xlink:href="KU380250" xlink:type="simple">KU380250</ext-link>
                </td><td rowspan="1" colspan="1">–</td><td rowspan="1" colspan="1">–</td></tr><tr><td rowspan="1" colspan="1">101</td><td rowspan="1" colspan="1">BIOUG20492-G06</td><td rowspan="1" colspan="1">
                  <ext-link xmlns:xlink="http://www.w3.org/1999/xlink" ext-link-type="uri" xlink:href="http://www.boldsystems.org/index.php/Public_RecordView?processid=CNTIA1902-15" xlink:type="simple">CNTIA1902-15</ext-link>
                </td><td rowspan="1" colspan="1">–</td><td rowspan="1" colspan="1">Canada</td><td rowspan="1" colspan="1">
                  <ext-link xmlns:xlink="http://www.w3.org/1999/xlink" ext-link-type="gen" xlink:href="KU380249" xlink:type="simple">KU380249</ext-link>
                </td><td rowspan="1" colspan="1">–</td><td rowspan="1" colspan="1">–</td></tr><tr><td rowspan="1" colspan="1">102</td><td rowspan="1" colspan="1">BIOUG20492-F11</td><td rowspan="1" colspan="1">
                  <ext-link xmlns:xlink="http://www.w3.org/1999/xlink" ext-link-type="uri" xlink:href="http://www.boldsystems.org/index.php/Public_RecordView?processid=CNTIA1895-15" xlink:type="simple">CNTIA1895-15</ext-link>
                </td><td rowspan="1" colspan="1">–</td><td rowspan="1" colspan="1">Canada</td><td rowspan="1" colspan="1">
                  <ext-link xmlns:xlink="http://www.w3.org/1999/xlink" ext-link-type="gen" xlink:href="KU380253" xlink:type="simple">KU380253</ext-link>
                </td><td rowspan="1" colspan="1">–</td><td rowspan="1" colspan="1">–</td></tr><tr><td rowspan="1" colspan="1">103</td><td rowspan="1" colspan="1">BIOUG18949-E06</td><td rowspan="1" colspan="1">
                  <ext-link xmlns:xlink="http://www.w3.org/1999/xlink" ext-link-type="uri" xlink:href="http://www.boldsystems.org/index.php/Public_RecordView?processid=CNYOA518-15" xlink:type="simple">CNYOA518-15</ext-link>
                </td><td rowspan="1" colspan="1">–</td><td rowspan="1" colspan="1">Canada</td><td rowspan="1" colspan="1">
                  <ext-link xmlns:xlink="http://www.w3.org/1999/xlink" ext-link-type="gen" xlink:href="KR936641" xlink:type="simple">KR936641</ext-link>
                </td><td rowspan="1" colspan="1">–</td><td rowspan="1" colspan="1">–</td></tr><tr><td rowspan="1" colspan="1">104</td><td rowspan="1" colspan="1">BIOUG18164-F07</td><td rowspan="1" colspan="1">
                  <ext-link xmlns:xlink="http://www.w3.org/1999/xlink" ext-link-type="uri" xlink:href="http://www.boldsystems.org/index.php/Public_RecordView?processid=CNKTC1685-15" xlink:type="simple">CNKTC1685-15</ext-link>
                </td><td rowspan="1" colspan="1">–</td><td rowspan="1" colspan="1">Canada</td><td rowspan="1" colspan="1">
                  <ext-link xmlns:xlink="http://www.w3.org/1999/xlink" ext-link-type="gen" xlink:href="KT131089" xlink:type="simple">KT131089</ext-link>
                </td><td rowspan="1" colspan="1">–</td><td rowspan="1" colspan="1">–</td></tr><tr><td rowspan="1" colspan="1">105</td><td rowspan="1" colspan="1">BIOUG17972-E10</td><td rowspan="1" colspan="1">
                  <ext-link xmlns:xlink="http://www.w3.org/1999/xlink" ext-link-type="uri" xlink:href="http://www.boldsystems.org/index.php/Public_RecordView?processid=CNKTB2181-14" xlink:type="simple">CNKTB2181-14</ext-link>
                </td><td rowspan="1" colspan="1">–</td><td rowspan="1" colspan="1">Canada</td><td rowspan="1" colspan="1">
                  <ext-link xmlns:xlink="http://www.w3.org/1999/xlink" ext-link-type="gen" xlink:href="KT147497" xlink:type="simple">KT147497</ext-link>
                </td><td rowspan="1" colspan="1">–</td><td rowspan="1" colspan="1">–</td></tr><tr><td rowspan="1" colspan="1">106</td><td rowspan="1" colspan="1">BIOUG17786-F09</td><td rowspan="1" colspan="1">
                  <ext-link xmlns:xlink="http://www.w3.org/1999/xlink" ext-link-type="uri" xlink:href="http://www.boldsystems.org/index.php/Public_RecordView?processid=CNKTA1035-14" xlink:type="simple">CNKTA1035-14</ext-link>
                </td><td rowspan="1" colspan="1">–</td><td rowspan="1" colspan="1">Canada</td><td rowspan="1" colspan="1">
                  <ext-link xmlns:xlink="http://www.w3.org/1999/xlink" ext-link-type="gen" xlink:href="KT147730" xlink:type="simple">KT147730</ext-link>
                </td><td rowspan="1" colspan="1">–</td><td rowspan="1" colspan="1">–</td></tr><tr><td rowspan="1" colspan="1">107</td><td rowspan="1" colspan="1">BIOUG17786-F07</td><td rowspan="1" colspan="1">
                  <ext-link xmlns:xlink="http://www.w3.org/1999/xlink" ext-link-type="uri" xlink:href="http://www.boldsystems.org/index.php/Public_RecordView?processid=CNKTA1033-14" xlink:type="simple">CNKTA1033-14</ext-link>
                </td><td rowspan="1" colspan="1">–</td><td rowspan="1" colspan="1">Canada</td><td rowspan="1" colspan="1">
                  <ext-link xmlns:xlink="http://www.w3.org/1999/xlink" ext-link-type="gen" xlink:href="KT132114" xlink:type="simple">KT132114</ext-link>
                </td><td rowspan="1" colspan="1">–</td><td rowspan="1" colspan="1">–</td></tr><tr><td rowspan="1" colspan="1">108</td><td rowspan="1" colspan="1">BIOUG17786-F06</td><td rowspan="1" colspan="1">
                  <ext-link xmlns:xlink="http://www.w3.org/1999/xlink" ext-link-type="uri" xlink:href="http://www.boldsystems.org/index.php/Public_RecordView?processid=CNKTA1032-14" xlink:type="simple">CNKTA1032-14</ext-link>
                </td><td rowspan="1" colspan="1">–</td><td rowspan="1" colspan="1">Canada</td><td rowspan="1" colspan="1">
                  <ext-link xmlns:xlink="http://www.w3.org/1999/xlink" ext-link-type="gen" xlink:href="KT141434" xlink:type="simple">KT141434</ext-link>
                </td><td rowspan="1" colspan="1">–</td><td rowspan="1" colspan="1">–</td></tr><tr><td rowspan="1" colspan="1">109</td><td rowspan="1" colspan="1">BIOUG17786-F05</td><td rowspan="1" colspan="1">
                  <ext-link xmlns:xlink="http://www.w3.org/1999/xlink" ext-link-type="uri" xlink:href="http://www.boldsystems.org/index.php/Public_RecordView?processid=CNKTA1031-14" xlink:type="simple">CNKTA1031-14</ext-link>
                </td><td rowspan="1" colspan="1">–</td><td rowspan="1" colspan="1">Canada</td><td rowspan="1" colspan="1">
                  <ext-link xmlns:xlink="http://www.w3.org/1999/xlink" ext-link-type="gen" xlink:href="KT132493" xlink:type="simple">KT132493</ext-link>
                </td><td rowspan="1" colspan="1">–</td><td rowspan="1" colspan="1">–</td></tr><tr><td rowspan="1" colspan="1">110</td><td rowspan="1" colspan="1">BIOUG17245-D09</td><td rowspan="1" colspan="1">
                  <ext-link xmlns:xlink="http://www.w3.org/1999/xlink" ext-link-type="uri" xlink:href="http://www.boldsystems.org/index.php/Public_RecordView?processid=CNKLA840-14" xlink:type="simple">CNKLA840-14</ext-link>
                </td><td rowspan="1" colspan="1">–</td><td rowspan="1" colspan="1">Canada</td><td rowspan="1" colspan="1">
                  <ext-link xmlns:xlink="http://www.w3.org/1999/xlink" ext-link-type="gen" xlink:href="KT143953" xlink:type="simple">KT143953</ext-link>
                </td><td rowspan="1" colspan="1">–</td><td rowspan="1" colspan="1">–</td></tr><tr><td rowspan="1" colspan="1">111</td><td rowspan="1" colspan="1">BIOUG16989-D12</td><td rowspan="1" colspan="1">
                  <ext-link xmlns:xlink="http://www.w3.org/1999/xlink" ext-link-type="uri" xlink:href="http://www.boldsystems.org/index.php/Public_RecordView?processid=CNIVF402-14" xlink:type="simple">CNIVF402-14</ext-link>
                </td><td rowspan="1" colspan="1">–</td><td rowspan="1" colspan="1">Canada</td><td rowspan="1" colspan="1">
                  <ext-link xmlns:xlink="http://www.w3.org/1999/xlink" ext-link-type="gen" xlink:href="KT131234" xlink:type="simple">KT131234</ext-link>
                </td><td rowspan="1" colspan="1">–</td><td rowspan="1" colspan="1">–</td></tr><tr><td rowspan="1" colspan="1">112</td><td rowspan="1" colspan="1">BIOUG16944-A01</td><td rowspan="1" colspan="1">
                  <ext-link xmlns:xlink="http://www.w3.org/1999/xlink" ext-link-type="uri" xlink:href="http://www.boldsystems.org/index.php/Public_RecordView?processid=CNIVE102-14" xlink:type="simple">CNIVE102-14</ext-link>
                </td><td rowspan="1" colspan="1">–</td><td rowspan="1" colspan="1">Canada</td><td rowspan="1" colspan="1">
                  <ext-link xmlns:xlink="http://www.w3.org/1999/xlink" ext-link-type="gen" xlink:href="KT126687" xlink:type="simple">KT126687</ext-link>
                </td><td rowspan="1" colspan="1">–</td><td rowspan="1" colspan="1">–</td></tr><tr><td rowspan="1" colspan="8">
              <bold><italic><tp:taxon-name><tp:taxon-name-part taxon-name-part-type="genus">Micrurapteryx</tp:taxon-name-part> <tp:taxon-name-part taxon-name-part-type="species">salicifoliella</tp:taxon-name-part></tp:taxon-name></italic></bold>
            </td></tr><tr><td rowspan="1" colspan="1">113</td><td rowspan="1" colspan="1">10BBCLP-2121</td><td rowspan="1" colspan="1">
                  <ext-link xmlns:xlink="http://www.w3.org/1999/xlink" ext-link-type="uri" xlink:href="http://www.boldsystems.org/index.php/Public_RecordView?processid=BBLPD123-10" xlink:type="simple">BBLPD123-10</ext-link>
                </td><td rowspan="1" colspan="1">–</td><td rowspan="1" colspan="1">Canada</td><td rowspan="1" colspan="1">
                  <ext-link xmlns:xlink="http://www.w3.org/1999/xlink" ext-link-type="gen" xlink:href="KM546499" xlink:type="simple">KM546499</ext-link>
                </td><td rowspan="1" colspan="1">–</td><td rowspan="1" colspan="1">–</td></tr><tr><td rowspan="1" colspan="1">114</td><td rowspan="1" colspan="1">10BBCLP-2122</td><td rowspan="1" colspan="1">
                  <ext-link xmlns:xlink="http://www.w3.org/1999/xlink" ext-link-type="uri" xlink:href="http://www.boldsystems.org/index.php/Public_RecordView?processid=BBLPD124-10" xlink:type="simple">BBLPD124-10</ext-link>
                </td><td rowspan="1" colspan="1">–</td><td rowspan="1" colspan="1">Canada</td><td rowspan="1" colspan="1">
                  <ext-link xmlns:xlink="http://www.w3.org/1999/xlink" ext-link-type="gen" xlink:href="KM551613" xlink:type="simple">KM551613</ext-link>
                </td><td rowspan="1" colspan="1">–</td><td rowspan="1" colspan="1">–</td></tr><tr><td rowspan="1" colspan="1">115</td><td rowspan="1" colspan="1">10BBCLP-2123</td><td rowspan="1" colspan="1">
                  <ext-link xmlns:xlink="http://www.w3.org/1999/xlink" ext-link-type="uri" xlink:href="http://www.boldsystems.org/index.php/Public_RecordView?processid=BBLPD125-10" xlink:type="simple">BBLPD125-10</ext-link>
                </td><td rowspan="1" colspan="1">–</td><td rowspan="1" colspan="1">Canada</td><td rowspan="1" colspan="1">
                  <ext-link xmlns:xlink="http://www.w3.org/1999/xlink" ext-link-type="gen" xlink:href="KM544406" xlink:type="simple">KM544406</ext-link>
                </td><td rowspan="1" colspan="1">–</td><td rowspan="1" colspan="1">–</td></tr><tr><td rowspan="1" colspan="1">116</td><td rowspan="1" colspan="1">10BBCLP-2125</td><td rowspan="1" colspan="1">
                  <ext-link xmlns:xlink="http://www.w3.org/1999/xlink" ext-link-type="uri" xlink:href="http://www.boldsystems.org/index.php/Public_RecordView?processid=BBLPD127-10" xlink:type="simple">BBLPD127-10</ext-link>
                </td><td rowspan="1" colspan="1">–</td><td rowspan="1" colspan="1">Canada</td><td rowspan="1" colspan="1">
                  <ext-link xmlns:xlink="http://www.w3.org/1999/xlink" ext-link-type="gen" xlink:href="KM542568" xlink:type="simple">KM542568</ext-link>
                </td><td rowspan="1" colspan="1">–</td><td rowspan="1" colspan="1">–</td></tr><tr><td rowspan="1" colspan="1">117</td><td rowspan="1" colspan="1">10BBCLP-2126</td><td rowspan="1" colspan="1">
                  <ext-link xmlns:xlink="http://www.w3.org/1999/xlink" ext-link-type="uri" xlink:href="http://www.boldsystems.org/index.php/Public_RecordView?processid=BBLPD128-10" xlink:type="simple">BBLPD128-10</ext-link>
                </td><td rowspan="1" colspan="1">–</td><td rowspan="1" colspan="1">Canada</td><td rowspan="1" colspan="1">
                  <ext-link xmlns:xlink="http://www.w3.org/1999/xlink" ext-link-type="gen" xlink:href="KM539529" xlink:type="simple">KM539529</ext-link>
                </td><td rowspan="1" colspan="1">–</td><td rowspan="1" colspan="1">–</td></tr><tr><td rowspan="1" colspan="1">118</td><td rowspan="1" colspan="1">10BBCLP-2129</td><td rowspan="1" colspan="1">
                  <ext-link xmlns:xlink="http://www.w3.org/1999/xlink" ext-link-type="uri" xlink:href="http://www.boldsystems.org/index.php/Public_RecordView?processid=BBLPD131-10" xlink:type="simple">BBLPD131-10</ext-link>
                </td><td rowspan="1" colspan="1">–</td><td rowspan="1" colspan="1">Canada</td><td rowspan="1" colspan="1">
                  <ext-link xmlns:xlink="http://www.w3.org/1999/xlink" ext-link-type="gen" xlink:href="KM550976" xlink:type="simple">KM550976</ext-link>
                </td><td rowspan="1" colspan="1">–</td><td rowspan="1" colspan="1">–</td></tr><tr><td rowspan="1" colspan="1">119</td><td rowspan="1" colspan="1">10BBCLP-2130</td><td rowspan="1" colspan="1">
                  <ext-link xmlns:xlink="http://www.w3.org/1999/xlink" ext-link-type="uri" xlink:href="http://www.boldsystems.org/index.php/Public_RecordView?processid=BBLPD132-10" xlink:type="simple">BBLPD132-10</ext-link>
                </td><td rowspan="1" colspan="1">–</td><td rowspan="1" colspan="1">Canada</td><td rowspan="1" colspan="1">
                  <ext-link xmlns:xlink="http://www.w3.org/1999/xlink" ext-link-type="gen" xlink:href="KM553079" xlink:type="simple">KM553079</ext-link>
                </td><td rowspan="1" colspan="1">–</td><td rowspan="1" colspan="1">–</td></tr><tr><td rowspan="1" colspan="1">120</td><td rowspan="1" colspan="1">10BBCLP-2131 [MIC7454♂]</td><td rowspan="1" colspan="1">
                  <ext-link xmlns:xlink="http://www.w3.org/1999/xlink" ext-link-type="uri" xlink:href="http://www.boldsystems.org/index.php/Public_RecordView?processid=BBLPD133-10" xlink:type="simple">BBLPD133-10</ext-link>
                </td><td rowspan="1" colspan="1">–</td><td rowspan="1" colspan="1">Canada</td><td rowspan="1" colspan="1">
                  <ext-link xmlns:xlink="http://www.w3.org/1999/xlink" ext-link-type="gen" xlink:href="KM542107" xlink:type="simple">KM542107</ext-link>
                </td><td rowspan="1" colspan="1">–</td><td rowspan="1" colspan="1">–</td></tr><tr><td rowspan="1" colspan="1">121</td><td rowspan="1" colspan="1">10BBCLP-2132</td><td rowspan="1" colspan="1">
                  <ext-link xmlns:xlink="http://www.w3.org/1999/xlink" ext-link-type="uri" xlink:href="http://www.boldsystems.org/index.php/Public_RecordView?processid=BBLPD134-10" xlink:type="simple">BBLPD134-10</ext-link>
                </td><td rowspan="1" colspan="1">–</td><td rowspan="1" colspan="1">Canada</td><td rowspan="1" colspan="1">
                  <ext-link xmlns:xlink="http://www.w3.org/1999/xlink" ext-link-type="gen" xlink:href="KM549534" xlink:type="simple">KM549534</ext-link>
                </td><td rowspan="1" colspan="1">–</td><td rowspan="1" colspan="1">–</td></tr><tr><td rowspan="1" colspan="1">122</td><td rowspan="1" colspan="1">10BBCLP-2133</td><td rowspan="1" colspan="1">
                  <ext-link xmlns:xlink="http://www.w3.org/1999/xlink" ext-link-type="uri" xlink:href="http://www.boldsystems.org/index.php/Public_RecordView?processid=BBLPD135-10" xlink:type="simple">BBLPD135-10</ext-link>
                </td><td rowspan="1" colspan="1">–</td><td rowspan="1" colspan="1">Canada</td><td rowspan="1" colspan="1">
                  <ext-link xmlns:xlink="http://www.w3.org/1999/xlink" ext-link-type="gen" xlink:href="KM547436" xlink:type="simple">KM547436</ext-link>
                </td><td rowspan="1" colspan="1">–</td><td rowspan="1" colspan="1">–</td></tr><tr><td rowspan="1" colspan="1">123</td><td rowspan="1" colspan="1">10PROBE-18724</td><td rowspan="1" colspan="1">
                  <ext-link xmlns:xlink="http://www.w3.org/1999/xlink" ext-link-type="uri" xlink:href="http://www.boldsystems.org/index.php/Public_RecordView?processid=EMHLC005-10" xlink:type="simple">EMHLC005-10</ext-link>
                </td><td rowspan="1" colspan="1">–</td><td rowspan="1" colspan="1">Canada</td><td rowspan="1" colspan="1">
                  <ext-link xmlns:xlink="http://www.w3.org/1999/xlink" ext-link-type="gen" xlink:href="HQ946212" xlink:type="simple">HQ946212</ext-link>
                </td><td rowspan="1" colspan="1">–</td><td rowspan="1" colspan="1">–</td></tr><tr><td rowspan="1" colspan="1">124</td><td rowspan="1" colspan="1">10PROBE-18785</td><td rowspan="1" colspan="1">
                  <ext-link xmlns:xlink="http://www.w3.org/1999/xlink" ext-link-type="uri" xlink:href="http://www.boldsystems.org/index.php/Public_RecordView?processid=EMHLC046-10" xlink:type="simple">EMHLC046-10</ext-link>
                </td><td rowspan="1" colspan="1">
              <italic><tp:taxon-name><tp:taxon-name-part taxon-name-part-type="genus">Salix</tp:taxon-name-part></tp:taxon-name></italic> sp.</td><td rowspan="1" colspan="1">Canada</td><td rowspan="1" colspan="1">
                  <ext-link xmlns:xlink="http://www.w3.org/1999/xlink" ext-link-type="gen" xlink:href="HQ946239" xlink:type="simple">HQ946239</ext-link>
                </td><td rowspan="1" colspan="1">–</td><td rowspan="1" colspan="1">–</td></tr><tr><td rowspan="1" colspan="1">125</td><td rowspan="1" colspan="1">10PROBE-19679</td><td rowspan="1" colspan="1">
                  <ext-link xmlns:xlink="http://www.w3.org/1999/xlink" ext-link-type="uri" xlink:href="http://www.boldsystems.org/index.php/Public_RecordView?processid=EMHLC162-10" xlink:type="simple">EMHLC162-10</ext-link>
                </td><td rowspan="1" colspan="1">
              <italic><tp:taxon-name><tp:taxon-name-part taxon-name-part-type="genus">Salix</tp:taxon-name-part></tp:taxon-name></italic> sp.</td><td rowspan="1" colspan="1">Canada</td><td rowspan="1" colspan="1">
                  <ext-link xmlns:xlink="http://www.w3.org/1999/xlink" ext-link-type="gen" xlink:href="HQ946317" xlink:type="simple">HQ946317</ext-link>
                </td><td rowspan="1" colspan="1">–</td><td rowspan="1" colspan="1">–</td></tr><tr><td rowspan="1" colspan="1">126</td><td rowspan="1" colspan="1">10PROBE-19681</td><td rowspan="1" colspan="1">
                  <ext-link xmlns:xlink="http://www.w3.org/1999/xlink" ext-link-type="uri" xlink:href="http://www.boldsystems.org/index.php/Public_RecordView?processid=EMHLC164-10" xlink:type="simple">EMHLC164-10</ext-link>
                </td><td rowspan="1" colspan="1">
              <italic><tp:taxon-name><tp:taxon-name-part taxon-name-part-type="genus">Salix</tp:taxon-name-part></tp:taxon-name></italic> sp.</td><td rowspan="1" colspan="1">Canada</td><td rowspan="1" colspan="1">
                  <ext-link xmlns:xlink="http://www.w3.org/1999/xlink" ext-link-type="gen" xlink:href="HQ946318" xlink:type="simple">HQ946318</ext-link>
                </td><td rowspan="1" colspan="1">–</td><td rowspan="1" colspan="1">–</td></tr><tr><td rowspan="1" colspan="1">127</td><td rowspan="1" colspan="1">10PROBE-21923</td><td rowspan="1" colspan="1">
                  <ext-link xmlns:xlink="http://www.w3.org/1999/xlink" ext-link-type="uri" xlink:href="http://www.boldsystems.org/index.php/Public_RecordView?processid=PHLCH266-10" xlink:type="simple">PHLCH266-10</ext-link>
                </td><td rowspan="1" colspan="1">–</td><td rowspan="1" colspan="1">Canada</td><td rowspan="1" colspan="1">
                  <ext-link xmlns:xlink="http://www.w3.org/1999/xlink" ext-link-type="gen" xlink:href="JF860432" xlink:type="simple">JF860432</ext-link>
                </td><td rowspan="1" colspan="1">–</td><td rowspan="1" colspan="1">–</td></tr><tr><td rowspan="1" colspan="1">128</td><td rowspan="1" colspan="1">10PROBE-25766</td><td rowspan="1" colspan="1">
                  <ext-link xmlns:xlink="http://www.w3.org/1999/xlink" ext-link-type="uri" xlink:href="http://www.boldsystems.org/index.php/Public_RecordView?processid=PHLCH349-10" xlink:type="simple">PHLCH349-10</ext-link>
                </td><td rowspan="1" colspan="1">
              <italic><tp:taxon-name><tp:taxon-name-part taxon-name-part-type="genus">Myrica</tp:taxon-name-part> <tp:taxon-name-part taxon-name-part-type="species">gale</tp:taxon-name-part></tp:taxon-name></italic>
            </td><td rowspan="1" colspan="1">Canada</td><td rowspan="1" colspan="1">
                  <ext-link xmlns:xlink="http://www.w3.org/1999/xlink" ext-link-type="gen" xlink:href="JF860441" xlink:type="simple">JF860441</ext-link>
                </td><td rowspan="1" colspan="1">–</td><td rowspan="1" colspan="1">–</td></tr><tr><td rowspan="1" colspan="1">129</td><td rowspan="1" colspan="1">AC005056, [MIC6840♂]</td><td rowspan="1" colspan="1">
                  <ext-link xmlns:xlink="http://www.w3.org/1999/xlink" ext-link-type="uri" xlink:href="http://www.boldsystems.org/index.php/Public_RecordView?processid=LQAC045-06" xlink:type="simple">LQAC045-06</ext-link>
                </td><td rowspan="1" colspan="1">–</td><td rowspan="1" colspan="1">Canada</td><td rowspan="1" colspan="1">
                  <ext-link xmlns:xlink="http://www.w3.org/1999/xlink" ext-link-type="gen" xlink:href="KP845395" xlink:type="simple">KP845395</ext-link>
                </td><td rowspan="1" colspan="1">–</td><td rowspan="1" colspan="1">–</td></tr><tr><td rowspan="1" colspan="1">130</td><td rowspan="1" colspan="1">BIOUG03504-A05</td><td rowspan="1" colspan="1">
                  <ext-link xmlns:xlink="http://www.w3.org/1999/xlink" ext-link-type="uri" xlink:href="http://www.boldsystems.org/index.php/Public_RecordView?processid=SSBAA5768-12" xlink:type="simple">SSBAA5768-12</ext-link>
                </td><td rowspan="1" colspan="1">–</td><td rowspan="1" colspan="1">Canada</td><td rowspan="1" colspan="1">
                  <ext-link xmlns:xlink="http://www.w3.org/1999/xlink" ext-link-type="gen" xlink:href="KM548123" xlink:type="simple">KM548123</ext-link>
                </td><td rowspan="1" colspan="1">–</td><td rowspan="1" colspan="1">–</td></tr><tr><td rowspan="1" colspan="1">131</td><td rowspan="1" colspan="1">BIOUG04663-C02</td><td rowspan="1" colspan="1">
                  <ext-link xmlns:xlink="http://www.w3.org/1999/xlink" ext-link-type="uri" xlink:href="http://www.boldsystems.org/index.php/Public_RecordView?processid=SSJAB037-13" xlink:type="simple">SSJAB037-13</ext-link>
                </td><td rowspan="1" colspan="1">–</td><td rowspan="1" colspan="1">Canada</td><td rowspan="1" colspan="1">
                  <ext-link xmlns:xlink="http://www.w3.org/1999/xlink" ext-link-type="gen" xlink:href="KM550643" xlink:type="simple">KM550643</ext-link>
                </td><td rowspan="1" colspan="1">–</td><td rowspan="1" colspan="1">–</td></tr><tr><td rowspan="1" colspan="1">132</td><td rowspan="1" colspan="1">BIOUG04663-C03</td><td rowspan="1" colspan="1">
                  <ext-link xmlns:xlink="http://www.w3.org/1999/xlink" ext-link-type="uri" xlink:href="http://www.boldsystems.org/index.php/Public_RecordView?processid=SSJAB038-13" xlink:type="simple">SSJAB038-13</ext-link>
                </td><td rowspan="1" colspan="1">–</td><td rowspan="1" colspan="1">Canada</td><td rowspan="1" colspan="1">
                  <ext-link xmlns:xlink="http://www.w3.org/1999/xlink" ext-link-type="gen" xlink:href="KM551664" xlink:type="simple">KM551664</ext-link>
                </td><td rowspan="1" colspan="1">–</td><td rowspan="1" colspan="1">–</td></tr><tr><td rowspan="1" colspan="1">133</td><td rowspan="1" colspan="1">BIOUG04663-D07</td><td rowspan="1" colspan="1">
                  <ext-link xmlns:xlink="http://www.w3.org/1999/xlink" ext-link-type="uri" xlink:href="http://www.boldsystems.org/index.php/Public_RecordView?processid=SSJAB054-13" xlink:type="simple">SSJAB054-13</ext-link>
                </td><td rowspan="1" colspan="1">–</td><td rowspan="1" colspan="1">Canada</td><td rowspan="1" colspan="1">
                  <ext-link xmlns:xlink="http://www.w3.org/1999/xlink" ext-link-type="gen" xlink:href="KM541113" xlink:type="simple">KM541113</ext-link>
                </td><td rowspan="1" colspan="1">–</td><td rowspan="1" colspan="1">–</td></tr><tr><td rowspan="1" colspan="1">134</td><td rowspan="1" colspan="1">BIOUG04722-F07</td><td rowspan="1" colspan="1">
                  <ext-link xmlns:xlink="http://www.w3.org/1999/xlink" ext-link-type="uri" xlink:href="http://www.boldsystems.org/index.php/Public_RecordView?processid=SSJAA015-13" xlink:type="simple">SSJAA015-13</ext-link>
                </td><td rowspan="1" colspan="1">–</td><td rowspan="1" colspan="1">Canada</td><td rowspan="1" colspan="1">
                  <ext-link xmlns:xlink="http://www.w3.org/1999/xlink" ext-link-type="gen" xlink:href="KM550409" xlink:type="simple">KM550409</ext-link>
                </td><td rowspan="1" colspan="1">–</td><td rowspan="1" colspan="1">–</td></tr><tr><td rowspan="1" colspan="1">135</td><td rowspan="1" colspan="1">BIOUG05528-B11</td><td rowspan="1" colspan="1">
                  <ext-link xmlns:xlink="http://www.w3.org/1999/xlink" ext-link-type="uri" xlink:href="http://www.boldsystems.org/index.php/Public_RecordView?processid=SMTPB2588-13" xlink:type="simple">SMTPB2588-13</ext-link>
                </td><td rowspan="1" colspan="1">–</td><td rowspan="1" colspan="1">Canada</td><td rowspan="1" colspan="1">
                  <ext-link xmlns:xlink="http://www.w3.org/1999/xlink" ext-link-type="gen" xlink:href="KP845407" xlink:type="simple">KP845407</ext-link>
                </td><td rowspan="1" colspan="1">–</td><td rowspan="1" colspan="1">–</td></tr><tr><td rowspan="1" colspan="1">136</td><td rowspan="1" colspan="1">BIOUG06046-B12</td><td rowspan="1" colspan="1">
                  <ext-link xmlns:xlink="http://www.w3.org/1999/xlink" ext-link-type="uri" xlink:href="http://www.boldsystems.org/index.php/Public_RecordView?processid=SSJAC213-13" xlink:type="simple">SSJAC213-13</ext-link>
                </td><td rowspan="1" colspan="1">–</td><td rowspan="1" colspan="1">Canada</td><td rowspan="1" colspan="1">
                  <ext-link xmlns:xlink="http://www.w3.org/1999/xlink" ext-link-type="gen" xlink:href="KM543829" xlink:type="simple">KM543829</ext-link>
                </td><td rowspan="1" colspan="1">–</td><td rowspan="1" colspan="1">–</td></tr><tr><td rowspan="1" colspan="1">137</td><td rowspan="1" colspan="1">HLC-10432</td><td rowspan="1" colspan="1">
                  <ext-link xmlns:xlink="http://www.w3.org/1999/xlink" ext-link-type="uri" xlink:href="http://www.boldsystems.org/index.php/Public_RecordView?processid=XAF391-05" xlink:type="simple">XAF391-05</ext-link>
                </td><td rowspan="1" colspan="1">–</td><td rowspan="1" colspan="1">Canada</td><td rowspan="1" colspan="1">
                  <ext-link xmlns:xlink="http://www.w3.org/1999/xlink" ext-link-type="gen" xlink:href="KP845420" xlink:type="simple">KP845420</ext-link>
                </td><td rowspan="1" colspan="1">–</td><td rowspan="1" colspan="1">–</td></tr><tr><td rowspan="1" colspan="1">138</td><td rowspan="1" colspan="1">KENWR 7198</td><td rowspan="1" colspan="1">
                  <ext-link xmlns:xlink="http://www.w3.org/1999/xlink" ext-link-type="uri" xlink:href="http://www.boldsystems.org/index.php/Public_RecordView?processid=ABKWR138-07" xlink:type="simple">ABKWR138-07</ext-link>
                </td><td rowspan="1" colspan="1">–</td><td rowspan="1" colspan="1">
                  USA
                </td><td rowspan="1" colspan="1">
                  <ext-link xmlns:xlink="http://www.w3.org/1999/xlink" ext-link-type="gen" xlink:href="KP845421" xlink:type="simple">KP845421</ext-link>
                </td><td rowspan="1" colspan="1">–</td><td rowspan="1" colspan="1">–</td></tr><tr><td rowspan="1" colspan="1">139</td><td rowspan="1" colspan="1">CNCLEP00026530, [MIC6902♀]</td><td rowspan="1" colspan="1">
                  <ext-link xmlns:xlink="http://www.w3.org/1999/xlink" ext-link-type="uri" xlink:href="http://www.boldsystems.org/index.php/Public_RecordView?processid=MNAA372-07" xlink:type="simple">MNAA372-07</ext-link>
                </td><td rowspan="1" colspan="1">–</td><td rowspan="1" colspan="1">Canada</td><td rowspan="1" colspan="1">
                  <ext-link xmlns:xlink="http://www.w3.org/1999/xlink" ext-link-type="gen" xlink:href="KP845412" xlink:type="simple">KP845412</ext-link>
                </td><td rowspan="1" colspan="1">–</td><td rowspan="1" colspan="1">–</td></tr><tr><td rowspan="1" colspan="8">
              <bold><italic><tp:taxon-name><tp:taxon-name-part taxon-name-part-type="genus">Parectopa</tp:taxon-name-part> <tp:taxon-name-part taxon-name-part-type="species">ononidis</tp:taxon-name-part></tp:taxon-name></italic></bold>
            </td></tr><tr><td rowspan="1" colspan="1">140</td><td rowspan="1" colspan="1">CLV1785</td><td rowspan="1" colspan="1">
                  <ext-link xmlns:xlink="http://www.w3.org/1999/xlink" ext-link-type="uri" xlink:href="http://www.boldsystems.org/index.php/Public_RecordView?processid=GRSLO265-10" xlink:type="simple">GRSLO265-10</ext-link>
                </td><td rowspan="1" colspan="1">–</td><td rowspan="1" colspan="1">Austria</td><td rowspan="1" colspan="1">
                  <ext-link xmlns:xlink="http://www.w3.org/1999/xlink" ext-link-type="gen" xlink:href="JN271915" xlink:type="simple">JN271915</ext-link>
                </td><td rowspan="1" colspan="1">–</td><td rowspan="1" colspan="1">–</td></tr><tr><td rowspan="1" colspan="1">141</td><td rowspan="1" colspan="1">CLV1797</td><td rowspan="1" colspan="1">
                  <ext-link xmlns:xlink="http://www.w3.org/1999/xlink" ext-link-type="uri" xlink:href="http://www.boldsystems.org/index.php/Public_RecordView?processid=GRSLO277-10" xlink:type="simple">GRSLO277-10</ext-link>
                </td><td rowspan="1" colspan="1">–</td><td rowspan="1" colspan="1">Austria</td><td rowspan="1" colspan="1">
                  <ext-link xmlns:xlink="http://www.w3.org/1999/xlink" ext-link-type="gen" xlink:href="JF848374" xlink:type="simple">JF848374</ext-link>
                </td><td rowspan="1" colspan="1">–</td><td rowspan="1" colspan="1">–</td></tr><tr><td rowspan="1" colspan="1">142</td><td rowspan="1" colspan="1">CLV2269</td><td rowspan="1" colspan="1">
                  <ext-link xmlns:xlink="http://www.w3.org/1999/xlink" ext-link-type="uri" xlink:href="http://www.boldsystems.org/index.php/Public_RecordView?processid=GRSLO654-11" xlink:type="simple">GRSLO654-11</ext-link>
                </td><td rowspan="1" colspan="1">–</td><td rowspan="1" colspan="1">France</td><td rowspan="1" colspan="1">
                  <ext-link xmlns:xlink="http://www.w3.org/1999/xlink" ext-link-type="gen" xlink:href="KP845416" xlink:type="simple">KP845416</ext-link>
                </td><td rowspan="1" colspan="1">–</td><td rowspan="1" colspan="1">–</td></tr><tr><td rowspan="1" colspan="1">143</td><td rowspan="1" colspan="1">CLV2272</td><td rowspan="1" colspan="1">
                  <ext-link xmlns:xlink="http://www.w3.org/1999/xlink" ext-link-type="uri" xlink:href="http://www.boldsystems.org/index.php/Public_RecordView?processid=GRSLO657-11" xlink:type="simple">GRSLO657-11</ext-link>
                </td><td rowspan="1" colspan="1">–</td><td rowspan="1" colspan="1">France</td><td rowspan="1" colspan="1">
                  <ext-link xmlns:xlink="http://www.w3.org/1999/xlink" ext-link-type="gen" xlink:href="KP845388" xlink:type="simple">KP845388</ext-link>
                </td><td rowspan="1" colspan="1">–</td><td rowspan="1" colspan="1">–</td></tr><tr><td rowspan="1" colspan="1">144</td><td rowspan="1" colspan="1">CLV2283</td><td rowspan="1" colspan="1">
                  <ext-link xmlns:xlink="http://www.w3.org/1999/xlink" ext-link-type="uri" xlink:href="http://www.boldsystems.org/index.php/Public_RecordView?processid=GRPAL125-11" xlink:type="simple">GRPAL125-11</ext-link>
                </td><td rowspan="1" colspan="1">–</td><td rowspan="1" colspan="1">France</td><td rowspan="1" colspan="1">
                  <ext-link xmlns:xlink="http://www.w3.org/1999/xlink" ext-link-type="gen" xlink:href="JN271901" xlink:type="simple">JN271901</ext-link>
                </td><td rowspan="1" colspan="1">–</td><td rowspan="1" colspan="1">–</td></tr><tr><td rowspan="1" colspan="1">145</td><td rowspan="1" colspan="1">CLV2284</td><td rowspan="1" colspan="1">
                  <ext-link xmlns:xlink="http://www.w3.org/1999/xlink" ext-link-type="uri" xlink:href="http://www.boldsystems.org/index.php/Public_RecordView?processid=GRPAL126-11" xlink:type="simple">GRPAL126-11</ext-link>
                </td><td rowspan="1" colspan="1">–</td><td rowspan="1" colspan="1">France</td><td rowspan="1" colspan="1">
                  <ext-link xmlns:xlink="http://www.w3.org/1999/xlink" ext-link-type="gen" xlink:href="JN271902" xlink:type="simple">JN271902</ext-link>
                </td><td rowspan="1" colspan="1">–</td><td rowspan="1" colspan="1">–</td></tr><tr><td rowspan="1" colspan="1">146</td><td rowspan="1" colspan="1">F11onon</td><td rowspan="1" colspan="1">
                  <ext-link xmlns:xlink="http://www.w3.org/1999/xlink" ext-link-type="uri" xlink:href="http://www.boldsystems.org/index.php/Public_RecordView?processid=GRACI439-09" xlink:type="simple">GRACI439-09</ext-link>
                </td><td rowspan="1" colspan="1">
              <italic><tp:taxon-name><tp:taxon-name-part taxon-name-part-type="genus">Ononis</tp:taxon-name-part></tp:taxon-name></italic> sp.</td><td rowspan="1" colspan="1">Hungary</td><td rowspan="1" colspan="1">
                  <ext-link xmlns:xlink="http://www.w3.org/1999/xlink" ext-link-type="gen" xlink:href="KP845394" xlink:type="simple">KP845394</ext-link>
                </td><td rowspan="1" colspan="1">–</td><td rowspan="1" colspan="1">–</td></tr><tr><td rowspan="1" colspan="1">147</td><td rowspan="1" colspan="1">F12onon</td><td rowspan="1" colspan="1">
                  <ext-link xmlns:xlink="http://www.w3.org/1999/xlink" ext-link-type="uri" xlink:href="http://www.boldsystems.org/index.php/Public_RecordView?processid=GRACI440-09" xlink:type="simple">GRACI440-09</ext-link>
                </td><td rowspan="1" colspan="1">
              <italic><tp:taxon-name><tp:taxon-name-part taxon-name-part-type="genus">Ononis</tp:taxon-name-part></tp:taxon-name></italic> sp.</td><td rowspan="1" colspan="1">Spain</td><td rowspan="1" colspan="1">
                  <ext-link xmlns:xlink="http://www.w3.org/1999/xlink" ext-link-type="gen" xlink:href="KP845399" xlink:type="simple">KP845399</ext-link>
                </td><td rowspan="1" colspan="1">–</td><td rowspan="1" colspan="1">–</td></tr><tr><td rowspan="1" colspan="1">148</td><td rowspan="1" colspan="1">NK461</td><td rowspan="1" colspan="1">
                  <ext-link xmlns:xlink="http://www.w3.org/1999/xlink" ext-link-type="uri" xlink:href="http://www.boldsystems.org/index.php/Public_RecordView?processid=MICRU016-15" xlink:type="simple">MICRU016-15</ext-link>
                </td><td rowspan="1" colspan="1">
              <italic><tp:taxon-name><tp:taxon-name-part taxon-name-part-type="genus">Trifolium</tp:taxon-name-part> <tp:taxon-name-part taxon-name-part-type="species">pratense</tp:taxon-name-part></tp:taxon-name></italic>
            </td><td rowspan="1" colspan="1">Russia</td><td rowspan="1" colspan="1">
                  <ext-link xmlns:xlink="http://www.w3.org/1999/xlink" ext-link-type="gen" xlink:href="KU380258" xlink:type="simple">KU380258</ext-link>
                </td><td rowspan="1" colspan="1">–</td><td rowspan="1" colspan="1">–</td></tr><tr><td rowspan="1" colspan="8">
              <bold><italic><tp:taxon-name><tp:taxon-name-part taxon-name-part-type="genus">Parectopa</tp:taxon-name-part> <tp:taxon-name-part taxon-name-part-type="species">robiniella</tp:taxon-name-part></tp:taxon-name></italic></bold>
            </td></tr><tr><td rowspan="1" colspan="1">149</td><td rowspan="1" colspan="1">CLV1860</td><td rowspan="1" colspan="1">
                  <ext-link xmlns:xlink="http://www.w3.org/1999/xlink" ext-link-type="uri" xlink:href="http://www.boldsystems.org/index.php/Public_RecordView?processid=GRSLO340-10" xlink:type="simple">GRSLO340-10</ext-link>
                </td><td rowspan="1" colspan="1">–</td><td rowspan="1" colspan="1">Italy</td><td rowspan="1" colspan="1">
                  <ext-link xmlns:xlink="http://www.w3.org/1999/xlink" ext-link-type="gen" xlink:href="JF848420" xlink:type="simple">JF848420</ext-link>
                </td><td rowspan="1" colspan="1">–</td><td rowspan="1" colspan="1">–</td></tr><tr><td rowspan="1" colspan="1">150</td><td rowspan="1" colspan="1">CLV2282</td><td rowspan="1" colspan="1">
                  <ext-link xmlns:xlink="http://www.w3.org/1999/xlink" ext-link-type="uri" xlink:href="http://www.boldsystems.org/index.php/Public_RecordView?processid=GRPAL124-11" xlink:type="simple">GRPAL124-11</ext-link>
                </td><td rowspan="1" colspan="1">
              <italic><tp:taxon-name><tp:taxon-name-part taxon-name-part-type="genus">Robinia</tp:taxon-name-part></tp:taxon-name></italic> sp.</td><td rowspan="1" colspan="1">Slovakia</td><td rowspan="1" colspan="1">
                  <ext-link xmlns:xlink="http://www.w3.org/1999/xlink" ext-link-type="gen" xlink:href="JN271900" xlink:type="simple">JN271900</ext-link>
                </td><td rowspan="1" colspan="1">–</td><td rowspan="1" colspan="1">–</td></tr><tr><td rowspan="1" colspan="1">151</td><td rowspan="1" colspan="1">CLV2542</td><td rowspan="1" colspan="1">
                  <ext-link xmlns:xlink="http://www.w3.org/1999/xlink" ext-link-type="uri" xlink:href="http://www.boldsystems.org/index.php/Public_RecordView?processid=GRPAL479-11" xlink:type="simple">GRPAL479-11</ext-link>
                </td><td rowspan="1" colspan="1">–</td><td rowspan="1" colspan="1">France</td><td rowspan="1" colspan="1">
                  <ext-link xmlns:xlink="http://www.w3.org/1999/xlink" ext-link-type="gen" xlink:href="KP845390" xlink:type="simple">KP845390</ext-link>
                </td><td rowspan="1" colspan="1">–</td><td rowspan="1" colspan="1">–</td></tr><tr><td rowspan="1" colspan="1">152</td><td rowspan="1" colspan="1">CNCLEP00083021, [MIC6906♂]</td><td rowspan="1" colspan="1">
                  <ext-link xmlns:xlink="http://www.w3.org/1999/xlink" ext-link-type="uri" xlink:href="http://www.boldsystems.org/index.php/Public_RecordView?processid=MNAO1073-11" xlink:type="simple">MNAO1073-11</ext-link>
                </td><td rowspan="1" colspan="1">
              <italic><tp:taxon-name><tp:taxon-name-part taxon-name-part-type="genus">Robinia</tp:taxon-name-part> <tp:taxon-name-part taxon-name-part-type="species">pseudoacacia</tp:taxon-name-part></tp:taxon-name></italic>
            </td><td rowspan="1" colspan="1">
                  USA
                </td><td rowspan="1" colspan="1">
                  <ext-link xmlns:xlink="http://www.w3.org/1999/xlink" ext-link-type="gen" xlink:href="KP845410" xlink:type="simple">KP845410</ext-link>
                </td><td rowspan="1" colspan="1">–</td><td rowspan="1" colspan="1">–</td></tr><tr><td rowspan="1" colspan="1">153</td><td rowspan="1" colspan="1">CNCLEP00083022, [MIC6973♂]</td><td rowspan="1" colspan="1">
                  <ext-link xmlns:xlink="http://www.w3.org/1999/xlink" ext-link-type="uri" xlink:href="http://www.boldsystems.org/index.php/Public_RecordView?processid=MNAO1074-11" xlink:type="simple">MNAO1074-11</ext-link>
                </td><td rowspan="1" colspan="1">
              <italic><tp:taxon-name><tp:taxon-name-part taxon-name-part-type="genus">Robinia</tp:taxon-name-part> <tp:taxon-name-part taxon-name-part-type="species">pseudoacacia</tp:taxon-name-part></tp:taxon-name></italic>
            </td><td rowspan="1" colspan="1">
                  USA
                </td><td rowspan="1" colspan="1">
                  <ext-link xmlns:xlink="http://www.w3.org/1999/xlink" ext-link-type="gen" xlink:href="KP845392" xlink:type="simple">KP845392</ext-link>
                </td><td rowspan="1" colspan="1">–</td><td rowspan="1" colspan="1">–</td></tr><tr><td rowspan="1" colspan="1">154</td><td rowspan="1" colspan="1">CNCLEP00083023</td><td rowspan="1" colspan="1">
                  <ext-link xmlns:xlink="http://www.w3.org/1999/xlink" ext-link-type="uri" xlink:href="http://www.boldsystems.org/index.php/Public_RecordView?processid=MNAO1075-11" xlink:type="simple">MNAO1075-11</ext-link>
                </td><td rowspan="1" colspan="1">
              <italic><tp:taxon-name><tp:taxon-name-part taxon-name-part-type="genus">Robinia</tp:taxon-name-part> <tp:taxon-name-part taxon-name-part-type="species">pseudoacacia</tp:taxon-name-part></tp:taxon-name></italic>
            </td><td rowspan="1" colspan="1">
                  USA
                </td><td rowspan="1" colspan="1">
                  <ext-link xmlns:xlink="http://www.w3.org/1999/xlink" ext-link-type="gen" xlink:href="KP845401" xlink:type="simple">KP845401</ext-link>
                </td><td rowspan="1" colspan="1">–</td><td rowspan="1" colspan="1">–</td></tr><tr><td rowspan="1" colspan="1">155</td><td rowspan="1" colspan="1">CNCLEP00083024</td><td rowspan="1" colspan="1">
                  <ext-link xmlns:xlink="http://www.w3.org/1999/xlink" ext-link-type="uri" xlink:href="http://www.boldsystems.org/index.php/Public_RecordView?processid=MNAO1076-11" xlink:type="simple">MNAO1076-11</ext-link>
                </td><td rowspan="1" colspan="1">
              <italic><tp:taxon-name><tp:taxon-name-part taxon-name-part-type="genus">Robinia</tp:taxon-name-part> <tp:taxon-name-part taxon-name-part-type="species">pseudoacacia</tp:taxon-name-part></tp:taxon-name></italic>
            </td><td rowspan="1" colspan="1">
                  USA
                </td><td rowspan="1" colspan="1">
                  <ext-link xmlns:xlink="http://www.w3.org/1999/xlink" ext-link-type="gen" xlink:href="KP845409" xlink:type="simple">KP845409</ext-link>
                </td><td rowspan="1" colspan="1">–</td><td rowspan="1" colspan="1">–</td></tr><tr><td rowspan="1" colspan="1">156</td><td rowspan="1" colspan="1">CNCLEP00083025</td><td rowspan="1" colspan="1">
                  <ext-link xmlns:xlink="http://www.w3.org/1999/xlink" ext-link-type="uri" xlink:href="http://www.boldsystems.org/index.php/Public_RecordView?processid=MNAO1077-11" xlink:type="simple">MNAO1077-11</ext-link>
                </td><td rowspan="1" colspan="1">
              <italic><tp:taxon-name><tp:taxon-name-part taxon-name-part-type="genus">Robinia</tp:taxon-name-part> <tp:taxon-name-part taxon-name-part-type="species">pseudoacacia</tp:taxon-name-part></tp:taxon-name></italic>
            </td><td rowspan="1" colspan="1">
                  USA
                </td><td rowspan="1" colspan="1">
                  <ext-link xmlns:xlink="http://www.w3.org/1999/xlink" ext-link-type="gen" xlink:href="KP845398" xlink:type="simple">KP845398</ext-link>
                </td><td rowspan="1" colspan="1">–</td><td rowspan="1" colspan="1"/></tr><tr><td rowspan="1" colspan="1">157</td><td rowspan="1" colspan="1">FG58</td><td rowspan="1" colspan="1">
                  <ext-link xmlns:xlink="http://www.w3.org/1999/xlink" ext-link-type="uri" xlink:href="http://www.boldsystems.org/index.php/Public_RecordView?processid=GRPAL917-12" xlink:type="simple">GRPAL917-12</ext-link>
                </td><td rowspan="1" colspan="1">
              <italic><tp:taxon-name><tp:taxon-name-part taxon-name-part-type="genus">Robinia</tp:taxon-name-part> <tp:taxon-name-part taxon-name-part-type="species">pseudoacacia</tp:taxon-name-part></tp:taxon-name></italic>
            </td><td rowspan="1" colspan="1">France</td><td rowspan="1" colspan="1">
                  <ext-link xmlns:xlink="http://www.w3.org/1999/xlink" ext-link-type="gen" xlink:href="KP856956" xlink:type="simple">KP856956</ext-link>
                </td><td rowspan="1" colspan="1">–</td><td rowspan="1" colspan="1"/></tr></tbody></table><table-wrap-foot><fn><label>–</label><p>no data.</p></fn></table-wrap-foot></table-wrap></tp:treatment-sec><ref-list><ref id="B66"><mixed-citation xmlns:xlink="http://www.w3.org/1999/xlink" xlink:type="simple">
          <person-group><name name-style="western"><surname>Staudinger</surname><given-names>O</given-names></name><name name-style="western"><surname>Rebel</surname><given-names>H</given-names></name></person-group> (<year>1901</year>) <source>Catalog der Lepidopteren des palaearctischen Faunengebietes (Part 2).</source> <publisher-name>Friedländer und Sohn</publisher-name>, <publisher-loc>Berlin</publisher-loc>, <size units="page">368 pp</size>.</mixed-citation></ref><ref id="B50"><mixed-citation xmlns:xlink="http://www.w3.org/1999/xlink" xlink:type="simple">
          <person-group><name name-style="western"><surname>Meyrick</surname><given-names>E</given-names></name></person-group> (<year>1912</year>) <article-title>Fam. <tp:taxon-name><tp:taxon-name-part taxon-name-part-type="family">Gracillariidae</tp:taxon-name-part></tp:taxon-name> [sic].</article-title> In: <person-group><name name-style="western"><surname>Wytsman</surname><given-names>P</given-names></name></person-group> (<role>Ed.</role>) <source>Genera Insectorum, <tp:taxon-name><tp:taxon-name-part taxon-name-part-type="order">Lepidoptera</tp:taxon-name-part></tp:taxon-name><tp:taxon-name><tp:taxon-name-part taxon-name-part-type="suborder">Heterocera</tp:taxon-name-part></tp:taxon-name> (Tineae)</source>. <publisher-name>L Desmet-Verteneuil</publisher-name>, <publisher-loc>Bruxelles</publisher-loc>, <volume>5</volume>: <fpage>1</fpage>–<lpage>36</lpage>.</mixed-citation></ref><ref id="B3"><mixed-citation xmlns:xlink="http://www.w3.org/1999/xlink" xlink:type="simple">
          <person-group><name name-style="western"><surname>Benander</surname><given-names>P</given-names></name></person-group> (<year>1944</year>) <article-title>Sveriges Lithocolletider (<tp:taxon-name><tp:taxon-name-part taxon-name-part-type="family">Gracilariidae</tp:taxon-name-part></tp:taxon-name>) [sic].</article-title> <source>Opuscula Entomologica</source> <volume>9</volume>: <fpage>79</fpage>–<lpage>137</lpage>.</mixed-citation></ref><ref id="B25"><mixed-citation xmlns:xlink="http://www.w3.org/1999/xlink" xlink:type="simple">
          <person-group><name name-style="western"><surname>Hering</surname><given-names>EM</given-names></name></person-group> (<year>1957</year>) <source>Bestimmungstabellen der Blattminen vom Europa einschliesslich des Mittelmeerbecken und der Kanarischen Inseln</source>. <volume>3 Bände</volume>. <publisher-name>W. Junk</publisher-name>, <publisher-loc>Gravenhage</publisher-loc>, <size units="page">1185+221 pp</size>.</mixed-citation></ref><ref id="B65"><mixed-citation xmlns:xlink="http://www.w3.org/1999/xlink" xlink:type="simple">
          <person-group><name name-style="western"><surname>Spuler</surname><given-names>A</given-names></name></person-group> (<year>1910</year>) <source>Die Schmetterlinge Europas</source> (<volume>Volume 2</volume>). <publisher-name>E. Schweizerbartsche Verlagsbuchhandlung</publisher-name>, <publisher-loc>Stuttgart</publisher-loc>, <size units="page">523 pp</size>.</mixed-citation></ref><ref id="B4"><mixed-citation xmlns:xlink="http://www.w3.org/1999/xlink" xlink:type="simple">
          <person-group><name name-style="western"><surname>Bengtsson</surname><given-names>BÅ</given-names></name><name name-style="western"><surname>Johansson</surname><given-names>R</given-names></name></person-group> (<year>2011</year>) <source>Fjärilar: Bronsmalar–rullvingemalar. <tp:taxon-name><tp:taxon-name-part taxon-name-part-type="order">Lepidoptera</tp:taxon-name-part></tp:taxon-name>: <tp:taxon-name><tp:taxon-name-part taxon-name-part-type="family">Roeslerstammiidae</tp:taxon-name-part></tp:taxon-name>–<tp:taxon-name><tp:taxon-name-part taxon-name-part-type="family">Lyonetiidae</tp:taxon-name-part></tp:taxon-name>.</source> <publisher-name>ArtDatabanken, SLU</publisher-name>, <publisher-loc>Uppsala</publisher-loc>, <source>Nationalnyckeln till Sveriges flora och fauna (= Encyclopedia of the Swedish Flora and Fauna) DE 14–25</source>, <size units="page">494 pp</size>.</mixed-citation></ref><ref id="B55"><mixed-citation xmlns:xlink="http://www.w3.org/1999/xlink" xlink:type="simple">
          <person-group><name name-style="western"><surname>Patočka</surname><given-names>J</given-names></name><name name-style="western"><surname>Turčáni</surname><given-names>M</given-names></name></person-group> (<year>2005</year>) <source><tp:taxon-name><tp:taxon-name-part taxon-name-part-type="order">Lepidoptera</tp:taxon-name-part></tp:taxon-name> pupae: Central European species (1–2).</source> <publisher-name>Apollo Books</publisher-name>, <publisher-loc>Stenstrup</publisher-loc>, <size units="page">542 pp</size>.</mixed-citation></ref><ref id="B22"><mixed-citation xmlns:xlink="http://www.w3.org/1999/xlink" xlink:type="simple">
          <person-group><name name-style="western"><surname>Grandi</surname><given-names>G</given-names></name></person-group> (<year>1933</year>) <article-title>Morfologia ed etologia comparata di Insetti a regime specializzato. IV. La Morfologia comparata di vari stadi larvali di 30 Microlepidotteri minatori appartenenti a 15 generi ed 11 famiglie.</article-title> <source>Bollettino Laboratorio di Entomologia del Regio Istituto superiore agrario di Bologna</source> <volume>5</volume>: <fpage>143</fpage>–<lpage>307</lpage>.</mixed-citation></ref><ref id="B52"><mixed-citation xmlns:xlink="http://www.w3.org/1999/xlink" xlink:type="simple">
          <person-group><name name-style="western"><surname>Noreika</surname><given-names>R</given-names></name></person-group> (<year>1997</year>) <chapter-title><tp:taxon-name><tp:taxon-name-part taxon-name-part-type="family">Gracillariidae</tp:taxon-name-part></tp:taxon-name>.</chapter-title> In: <person-group><name name-style="western"><surname>Ler</surname><given-names>PA</given-names></name></person-group> (<role>Ed.</role>) <source>Key to the insects of the Russian Far East (Volume 5) – <tp:taxon-name><tp:taxon-name-part taxon-name-part-type="order">Trichoptera</tp:taxon-name-part></tp:taxon-name> and <tp:taxon-name><tp:taxon-name-part taxon-name-part-type="order">Lepidoptera</tp:taxon-name-part></tp:taxon-name> (Part 1)</source>, <fpage>373</fpage>–<lpage>429</lpage>. <comment>[In Russian]</comment></mixed-citation></ref><ref id="B14"><mixed-citation xmlns:xlink="http://www.w3.org/1999/xlink" xlink:type="simple">
          <person-group><name name-style="western"><surname>De Prins</surname><given-names>J</given-names></name><name name-style="western"><surname>De Prins</surname><given-names>W</given-names></name></person-group> (<year>2015</year>) <source>Global Taxonomic Database of <tp:taxon-name><tp:taxon-name-part taxon-name-part-type="family">Gracillariidae</tp:taxon-name-part></tp:taxon-name> (<tp:taxon-name><tp:taxon-name-part taxon-name-part-type="order">Lepidoptera</tp:taxon-name-part></tp:taxon-name>)</source>. <ext-link xlink:type="simple" ext-link-type="uri" xlink:href="http://www.gracillariidae.net">http://www.gracillariidae.net</ext-link></mixed-citation></ref><ref id="B18"><mixed-citation xmlns:xlink="http://www.w3.org/1999/xlink" xlink:type="simple">
          <person-group><name name-style="western"><surname>Ellis</surname><given-names>WN</given-names></name></person-group> (<year>2015</year>) <source>Bladmineerders van Europa (Leafminers of Europe)</source>. <publisher-loc>Netherlands</publisher-loc>. <ext-link xlink:type="simple" ext-link-type="uri" xlink:href="http://www.bladmineerders.nl/index.htm">http://www.bladmineerders.nl/index.htm</ext-link></mixed-citation></ref><ref id="B30"><mixed-citation xmlns:xlink="http://www.w3.org/1999/xlink" xlink:type="simple">
          <person-group><name name-style="western"><surname>Karsholt</surname><given-names>O</given-names></name><name name-style="western"><surname>Nieukerken</surname><given-names>EJ van</given-names></name></person-group> (<year>2015</year>) <article-title><tp:taxon-name><tp:taxon-name-part taxon-name-part-type="order">Lepidoptera</tp:taxon-name-part></tp:taxon-name>, Moths.</article-title> <source>Fauna Europaea</source>, <comment>Version 2.6.2</comment>. <ext-link xlink:type="simple" ext-link-type="uri" xlink:href="http://www.faunaeur.org/">http://www.faunaeur.org/</ext-link></mixed-citation></ref><ref id="B57"><mixed-citation xmlns:xlink="http://www.w3.org/1999/xlink" xlink:type="simple">
          <person-group><name name-style="western"><surname>Puplesis</surname><given-names>R</given-names></name><name name-style="western"><surname>Diškus</surname><given-names>A</given-names></name><name name-style="western"><surname>Noreika</surname><given-names>R</given-names></name><name name-style="western"><surname>Saparmamedova</surname><given-names>N</given-names></name></person-group> (<year>1996</year>) <article-title>Revised check-list of mining <tp:taxon-name><tp:taxon-name-part taxon-name-part-type="order">Lepidoptera</tp:taxon-name-part></tp:taxon-name> (<tp:taxon-name><tp:taxon-name-part taxon-name-part-type="superfamily">Nepticuloidea</tp:taxon-name-part></tp:taxon-name>, <tp:taxon-name><tp:taxon-name-part taxon-name-part-type="superfamily">Tischerioidea</tp:taxon-name-part></tp:taxon-name> and <tp:taxon-name><tp:taxon-name-part taxon-name-part-type="superfamily">Gracillarioidea</tp:taxon-name-part></tp:taxon-name>) from Central Asia.</article-title> <source>Tijdschrift voor Entomologie</source> <volume>139</volume>: <fpage>191</fpage>–<lpage>200</lpage>.</mixed-citation></ref><ref id="B64"><mixed-citation xmlns:xlink="http://www.w3.org/1999/xlink" xlink:type="simple">
          <person-group><name name-style="western"><surname>Sinev</surname><given-names>SY</given-names></name></person-group> (<role>Ed.</role>) (<year>2008</year>) <source>Catalogue of the <tp:taxon-name><tp:taxon-name-part taxon-name-part-type="order">Lepidoptera</tp:taxon-name-part></tp:taxon-name> of Russia.</source> <publisher-name>KMK Press</publisher-name>, <publisher-loc>Saint Petersburg–Moscow</publisher-loc>, <size units="page">425 pp</size>. <comment>[In Russian]</comment></mixed-citation></ref></ref-list></tp:taxon-treatment>
