# Supplementary material for: Systematics and biology of some species of Micrurapteryx Spuler (Lepidoptera, Gracillariidae) from the Holarctic Region, with re-description of M. caraganella (Hering) from Siberia
Source: Zookeys. 2016 Apr 11;(579):99–156. doi: 10.3897/zookeys.579.7166 (PMC4829971; doi:10.3897/zookeys.579.7166)
Supplement: XML Treatment for Micrurapteryx caraganella [file zookeys.579.7166-treatment2.xml]

<!DOCTYPE tp:taxon-treatment
  PUBLIC "-//TaxonX//DTD Taxonomic Treatment Publishing DTD v0 20100105//EN" "tax-treatment-NSO.dtd">
<tp:taxon-treatment xmlns:tp="http://www.plazi.org/taxpub"><tp:treatment-meta><kwd-group><label>Taxon classification</label><kwd><named-content content-type="kingdom">Animalia</named-content></kwd><kwd><named-content content-type="order">Lepidoptera</named-content></kwd><kwd><named-content content-type="family">Gracillariidae</named-content></kwd></kwd-group><mixed-citation publication-type="journal"><person-group><name><surname>Kirichenko</surname><given-names>Natalia</given-names></name><name><surname>Triberti</surname><given-names>Paolo</given-names></name><name><surname>Mutanen</surname><given-names>Marko</given-names></name><name><surname>Magnoux</surname><given-names>Emmanuelle</given-names></name><name><surname>Landry</surname><given-names>Jean-François</given-names></name><name><surname>Lopez-Vaamonde</surname><given-names>Carlos</given-names></name></person-group><article-title>Systematics and biology of some species of <italic><tp:taxon-name><tp:taxon-name-part taxon-name-part-type="genus">Micrurapteryx</tp:taxon-name-part></tp:taxon-name></italic> Spuler (<tp:taxon-name><tp:taxon-name-part taxon-name-part-type="order">Lepidoptera</tp:taxon-name-part></tp:taxon-name>, <tp:taxon-name><tp:taxon-name-part taxon-name-part-type="family">Gracillariidae</tp:taxon-name-part></tp:taxon-name>) from the Holarctic Region, with re-description of <italic><tp:taxon-name><tp:taxon-name-part taxon-name-part-type="genus">M.</tp:taxon-name-part> <tp:taxon-name-part taxon-name-part-type="species">caraganella</tp:taxon-name-part></tp:taxon-name></italic> (Hering) from Siberia</article-title><source>Zookeys</source><day>11</day><month>4</month><year>2016</year><volume>2016</volume><issue>579</issue><fpage>99</fpage><lpage>156</lpage><pub-id pub-id-type="doi">10.3897/zookeys.579.7166</pub-id></mixed-citation></tp:treatment-meta><tp:nomenclature><tp:taxon-name>
              <tp:taxon-name-part taxon-name-part-type="genus">Micrurapteryx</tp:taxon-name-part>
              <tp:taxon-name-part taxon-name-part-type="species">caraganella</tp:taxon-name-part>
            </tp:taxon-name><tp:taxon-authority>(Hering, 1957)</tp:taxon-authority><tp:taxon-status xmlns:xlink="http://www.w3.org/1999/xlink" xlink:type="simple">comb. n.</tp:taxon-status><xref ref-type="fig" rid="F3">Figs 4</xref><xref ref-type="fig" rid="F3">, 5</xref><xref ref-type="fig" rid="F7">, 14</xref><xref ref-type="fig" rid="F7">, 19</xref><xref ref-type="fig" rid="F8">, 26</xref><xref ref-type="fig" rid="F8">, 27</xref><xref ref-type="fig" rid="F10">, 42</xref><xref ref-type="fig" rid="F10">, 43</xref><xref ref-type="fig" rid="F12">, 49–54</xref><xref ref-type="fig" rid="F13">, 55–58</xref><xref ref-type="fig" rid="F15">, 65–76</xref><xref ref-type="supplementary-material" rid="S4">, Suppl. material 4: S35, S36</xref><!--PageBreak--><!--PageBreak--><!--PageBreak--></tp:nomenclature><tp:treatment-sec sec-type="Citations"><title>Citations.</title><p>[<italic><tp:taxon-name><tp:taxon-name-part taxon-name-part-type="genus">Parectopa</tp:taxon-name-part></tp:taxon-name></italic> sp.; <xref ref-type="bibr" rid="B25">Hering 1957</xref>: 230]</p><p>[<italic><tp:taxon-name><tp:taxon-name-part taxon-name-part-type="genus">Parectopa</tp:taxon-name-part> <tp:taxon-name-part taxon-name-part-type="species">caraganella</tp:taxon-name-part></tp:taxon-name></italic> <xref ref-type="bibr" rid="B25">Hering 1957</xref>: 1122. Type locality: Central Siberia]</p><p>[<italic><tp:taxon-name><tp:taxon-name-part taxon-name-part-type="genus">Parectopa</tp:taxon-name-part> <tp:taxon-name-part taxon-name-part-type="species">caraginella</tp:taxon-name-part></tp:taxon-name></italic>; <xref ref-type="bibr" rid="B16">Dovnar-Zapol’skiy 1969</xref>: 36, subsequent incorrect spelling; <xref ref-type="bibr" rid="B67">Tomilova 1973</xref>: 8]</p><p>[<italic><tp:taxon-name><tp:taxon-name-part taxon-name-part-type="genus">Gracilaria</tp:taxon-name-part> <tp:taxon-name-part taxon-name-part-type="species">caraganella</tp:taxon-name-part></tp:taxon-name></italic>; <xref ref-type="bibr" rid="B17">Dovnar-Zapol’skiy and Tomilova 1978</xref>: 34]</p><p>[<italic><tp:taxon-name><tp:taxon-name-part taxon-name-part-type="genus">Micrurapteryx</tp:taxon-name-part> <tp:taxon-name-part taxon-name-part-type="species">gradatella</tp:taxon-name-part></tp:taxon-name></italic>; <xref ref-type="bibr" rid="B37">Kuznetzov 1981</xref>: 177, figs 173, 3–4; <xref ref-type="bibr" rid="B40">Kuznetzov and Tristan 1985</xref>: 189, figs 15–17; <xref ref-type="bibr" rid="B52">Noreika 1997</xref>: 380, figs 257–258; <xref ref-type="bibr" rid="B39">Kuznetzov and Baryshnikova 1998</xref>: 5–6; <xref ref-type="bibr" rid="B38">Kuznetzov 1999</xref>: 21, figs 3–4; misidentifications]</p></tp:treatment-sec><tp:treatment-sec sec-type="material"><title>Material examined.</title><p>
              <named-content xmlns:xlink="http://www.w3.org/1999/xlink" content-type="specimen-count" xlink:type="simple">Adult (18)</named-content>: <named-content xmlns:xlink="http://www.w3.org/1999/xlink" content-type="specimen-count" xlink:type="simple">1 ♂</named-content> <italic><tp:taxon-name><tp:taxon-name-part taxon-name-part-type="genus">Caragana</tp:taxon-name-part> <tp:taxon-name-part taxon-name-part-type="species">arborescens</tp:taxon-name-part></tp:taxon-name></italic>, Krasnoyarsk, Akademgorodok, Yenisei bank <named-content xmlns:xlink="http://www.w3.org/1999/xlink" content-type="date" xlink:type="simple">12.07.2013</named-content>, N. Kirichenko, Kr-19-13-1, slide TRB3995♂; <named-content xmlns:xlink="http://www.w3.org/1999/xlink" content-type="specimen-count" xlink:type="simple">1♀</named-content>, <named-content xmlns:xlink="http://www.w3.org/1999/xlink" content-type="specimen-count" xlink:type="simple">1 ex</named-content> abdomen missing, <italic><tp:taxon-name><tp:taxon-name-part taxon-name-part-type="genus">Caragana</tp:taxon-name-part> <tp:taxon-name-part taxon-name-part-type="species">arborescens</tp:taxon-name-part></tp:taxon-name></italic>, Krasnoyarsk, Akademgorodok, Yenisei bank <named-content xmlns:xlink="http://www.w3.org/1999/xlink" content-type="date" xlink:type="simple">12.07.2013</named-content>, N. Kirichenko, Kr-19-13-/2/4, TRB3986♀; <named-content xmlns:xlink="http://www.w3.org/1999/xlink" content-type="specimen-count" xlink:type="simple">4 ♀</named-content>, <named-content xmlns:xlink="http://www.w3.org/1999/xlink" content-type="specimen-count" xlink:type="simple">1 ex</named-content> abdomen missing, <italic><tp:taxon-name><tp:taxon-name-part taxon-name-part-type="genus">Caragana</tp:taxon-name-part> <tp:taxon-name-part taxon-name-part-type="species">arborescens</tp:taxon-name-part></tp:taxon-name></italic>, Krasnoyarsk, Akademgorodok, Yenisei river bank, <named-content xmlns:xlink="http://www.w3.org/1999/xlink" content-type="date" xlink:type="simple">18.08.2014</named-content>, N. Kirichenko, slide TRB4061; <named-content xmlns:xlink="http://www.w3.org/1999/xlink" content-type="specimen-count" xlink:type="simple">2 ♂</named-content>, <!--PageBreak--><italic><tp:taxon-name><tp:taxon-name-part taxon-name-part-type="genus">Caragana</tp:taxon-name-part> <tp:taxon-name-part taxon-name-part-type="species">arborescens</tp:taxon-name-part></tp:taxon-name></italic>, Krasnoyarsk, Akademgorodok, Yenisei river bank, <named-content xmlns:xlink="http://www.w3.org/1999/xlink" content-type="date" xlink:type="simple">18.08.2014</named-content>, N. Kirichenko, slides MIC6940, MIC6941 (<named-content xmlns:xlink="http://www.w3.org/1999/xlink" content-type="dwc:institutional_code" xlink:type="simple">CNC</named-content>); <named-content xmlns:xlink="http://www.w3.org/1999/xlink" content-type="specimen-count" xlink:type="simple">1♂</named-content>, <named-content xmlns:xlink="http://www.w3.org/1999/xlink" content-type="specimen-count" xlink:type="simple">2♀</named-content>, <italic><tp:taxon-name><tp:taxon-name-part taxon-name-part-type="genus">Caragana</tp:taxon-name-part> <tp:taxon-name-part taxon-name-part-type="species">arborescens</tp:taxon-name-part></tp:taxon-name></italic>, Novosibirsk: SCBG SB RAS, <named-content xmlns:xlink="http://www.w3.org/1999/xlink" content-type="date" xlink:type="simple">02.07.2013</named-content>, N. Kirichenko, Nov-19-13-1/2/3, slide TRB3994♂, <!--PageBreak-->TRB4052♀; <named-content xmlns:xlink="http://www.w3.org/1999/xlink" content-type="specimen-count" xlink:type="simple">2♀</named-content>, <italic><tp:taxon-name><tp:taxon-name-part taxon-name-part-type="genus">Caragana</tp:taxon-name-part> <tp:taxon-name-part taxon-name-part-type="species">arborescens</tp:taxon-name-part></tp:taxon-name></italic>, Krasnoyarsk, Akademgorodok, Yenisei bank, <named-content xmlns:xlink="http://www.w3.org/1999/xlink" content-type="date" xlink:type="simple">15.07.2014</named-content>, E. Akulov; <named-content xmlns:xlink="http://www.w3.org/1999/xlink" content-type="specimen-count" xlink:type="simple">2 ♂</named-content>, Russia, Siberia, Omsk (Victory park), <italic><tp:taxon-name><tp:taxon-name-part taxon-name-part-type="genus">Caragana</tp:taxon-name-part> <tp:taxon-name-part taxon-name-part-type="species">abrorescens</tp:taxon-name-part></tp:taxon-name></italic>, <named-content xmlns:xlink="http://www.w3.org/1999/xlink" content-type="date" xlink:type="simple">23.VII.2015</named-content>, reared from mines, N. Kirichenko, slides NK-186-15-1, NK-186-15-2; <named-content xmlns:xlink="http://www.w3.org/1999/xlink" content-type="specimen-count" xlink:type="simple">2 ♂</named-content>, Russia, Siberia, Omsk (Victory park), <italic><tp:taxon-name><tp:taxon-name-part taxon-name-part-type="genus">Caragana</tp:taxon-name-part> <tp:taxon-name-part taxon-name-part-type="species">frutex</tp:taxon-name-part></tp:taxon-name></italic>, <named-content xmlns:xlink="http://www.w3.org/1999/xlink" content-type="date" xlink:type="simple">23.VII.2015</named-content>, reared from mines, N. Kirichenko, slides NK-184-15-1, NK-184-15-2; <named-content xmlns:xlink="http://www.w3.org/1999/xlink" content-type="specimen-count" xlink:type="simple">1 ♀</named-content>, Russia, Siberia, Omsk (Victory park), <italic><tp:taxon-name><tp:taxon-name-part taxon-name-part-type="genus">Caragana</tp:taxon-name-part> <tp:taxon-name-part taxon-name-part-type="species">frutex</tp:taxon-name-part></tp:taxon-name></italic>, <named-content xmlns:xlink="http://www.w3.org/1999/xlink" content-type="date" xlink:type="simple">23.VII.2015</named-content>, reared from mines, N. Kirichenko, slide NK-184-15.</p><!--PageBreak--><p>
              <named-content xmlns:xlink="http://www.w3.org/1999/xlink" content-type="specimen-count" xlink:type="simple">Pupa (6)</named-content>: <italic><tp:taxon-name><tp:taxon-name-part taxon-name-part-type="genus">Caragana</tp:taxon-name-part> <tp:taxon-name-part taxon-name-part-type="species">arborescens</tp:taxon-name-part></tp:taxon-name></italic>, <italic><tp:taxon-name><tp:taxon-name-part taxon-name-part-type="genus">Micrurapteryx</tp:taxon-name-part></tp:taxon-name></italic> sp., Russia, Krasnoyarsk, Akademgorodok, Yenisei river bank, <named-content xmlns:xlink="http://www.w3.org/1999/xlink" content-type="date" xlink:type="simple">11.07.2013</named-content>, N. Kirichenko, Kr-26-13. <named-content xmlns:xlink="http://www.w3.org/1999/xlink" content-type="specimen-count" xlink:type="simple">Larva (12)</named-content>: <named-content xmlns:xlink="http://www.w3.org/1999/xlink" content-type="specimen-count" xlink:type="simple">5 larvae</named-content> of the tissue-feeding instars, labelled as above, <named-content xmlns:xlink="http://www.w3.org/1999/xlink" content-type="date" xlink:type="simple">12.07.2013</named-content>, N. Kirichenko, Kr-19-13, <named-content xmlns:xlink="http://www.w3.org/1999/xlink" content-type="specimen-count" xlink:type="simple">1 larva</named-content>, <italic><tp:taxon-name><tp:taxon-name-part taxon-name-part-type="genus">Caragana</tp:taxon-name-part> <tp:taxon-name-part taxon-name-part-type="species">boisii</tp:taxon-name-part></tp:taxon-name></italic>, Russia, Novosibirsk: SCBG SB RAS, <named-content xmlns:xlink="http://www.w3.org/1999/xlink" content-type="date" xlink:type="simple">06.06.2012</named-content>, N. Kirichenko, 22-12; <named-content xmlns:xlink="http://www.w3.org/1999/xlink" content-type="specimen-count" xlink:type="simple">1 larva</named-content>, <italic><tp:taxon-name><tp:taxon-name-part taxon-name-part-type="genus">Caragana</tp:taxon-name-part> <tp:taxon-name-part taxon-name-part-type="species">arborescens</tp:taxon-name-part></tp:taxon-name></italic>, Russia, Novosibirsk: SCBG SB RAS, <named-content xmlns:xlink="http://www.w3.org/1999/xlink" content-type="date" xlink:type="simple">03.08.2011</named-content>, N. Kirichenko, Kr-30-11; <named-content xmlns:xlink="http://www.w3.org/1999/xlink" content-type="specimen-count" xlink:type="simple">1 larva</named-content>, <italic><tp:taxon-name><tp:taxon-name-part taxon-name-part-type="genus">Caragana</tp:taxon-name-part> <tp:taxon-name-part taxon-name-part-type="species">arborescens</tp:taxon-name-part></tp:taxon-name></italic>, Russia, Omsk: Victory park, <named-content xmlns:xlink="http://www.w3.org/1999/xlink" content-type="date" xlink:type="simple">23.VII.2015</named-content>, N. Kirichenko, NK-186-15; <named-content xmlns:xlink="http://www.w3.org/1999/xlink" content-type="specimen-count" xlink:type="simple">1 larva</named-content>, <italic><tp:taxon-name><tp:taxon-name-part taxon-name-part-type="genus">Caragana</tp:taxon-name-part> <tp:taxon-name-part taxon-name-part-type="species">frutex</tp:taxon-name-part></tp:taxon-name></italic>, Russia, Omsk: Victory park, <named-content xmlns:xlink="http://www.w3.org/1999/xlink" content-type="date" xlink:type="simple">23.VII.2015</named-content>, N. Kirichenko, NK-184-15; <named-content xmlns:xlink="http://www.w3.org/1999/xlink" content-type="specimen-count" xlink:type="simple">1 larva</named-content>, <italic><tp:taxon-name><tp:taxon-name-part taxon-name-part-type="genus">Caragana</tp:taxon-name-part> <tp:taxon-name-part taxon-name-part-type="species">arborescens</tp:taxon-name-part></tp:taxon-name></italic>, Russia, Tyumen: Zatyumenskiy park, <named-content xmlns:xlink="http://www.w3.org/1999/xlink" content-type="date" xlink:type="simple">24.VII.2015</named-content>, N. Kirichenko, NK-209-15; <named-content xmlns:xlink="http://www.w3.org/1999/xlink" content-type="specimen-count" xlink:type="simple">1 larva</named-content>, <italic><tp:taxon-name><tp:taxon-name-part taxon-name-part-type="genus">Caragana</tp:taxon-name-part> <tp:taxon-name-part taxon-name-part-type="species">arborescens</tp:taxon-name-part></tp:taxon-name></italic>, Russia, Tobolsk: Ermak garden, <named-content xmlns:xlink="http://www.w3.org/1999/xlink" content-type="date" xlink:type="simple">25.VII.2015</named-content>, N. Kirichenko, NK-212-15; <named-content xmlns:xlink="http://www.w3.org/1999/xlink" content-type="specimen-count" xlink:type="simple">1 larva</named-content>, <italic><tp:taxon-name><tp:taxon-name-part taxon-name-part-type="genus">Caragana</tp:taxon-name-part> <tp:taxon-name-part taxon-name-part-type="species">arborescens</tp:taxon-name-part></tp:taxon-name></italic>, Russia, Barnaul: Izymrudniy park, <named-content xmlns:xlink="http://www.w3.org/1999/xlink" content-type="date" xlink:type="simple">27.VII.2015</named-content>, N. Kirichenko, NK-223-15.</p></tp:treatment-sec><tp:treatment-sec sec-type="Nomenclatural availability of Parectopa caraganella Hering, 1957"><title>Nomenclatural availability of <italic><tp:taxon-name><tp:taxon-name-part taxon-name-part-type="genus">Parectopa</tp:taxon-name-part> <tp:taxon-name-part taxon-name-part-type="species">caraganella</tp:taxon-name-part></tp:taxon-name></italic> Hering, 1957.</title><p>The binomen <italic><tp:taxon-name><tp:taxon-name-part taxon-name-part-type="genus">Parectopa</tp:taxon-name-part> <tp:taxon-name-part taxon-name-part-type="species">caraganella</tp:taxon-name-part></tp:taxon-name></italic> was first used by <xref ref-type="bibr" rid="B25">Hering (1957</xref>: 1122) who attributed it to Danilevsky without further indication. In his three-volume work, <xref ref-type="bibr" rid="B25">Hering (1957)</xref> distinguished the larva of a species of <italic><tp:taxon-name><tp:taxon-name-part taxon-name-part-type="genus">Parectopa</tp:taxon-name-part></tp:taxon-name></italic> from that of <italic><tp:taxon-name><tp:taxon-name-part taxon-name-part-type="genus">Phytagromyza</tp:taxon-name-part> <tp:taxon-name-part taxon-name-part-type="species">caraganae</tp:taxon-name-part></tp:taxon-name></italic> E. Rodendorf (now <italic><tp:taxon-name><tp:taxon-name-part taxon-name-part-type="genus">Aulagromyza</tp:taxon-name-part> <tp:taxon-name-part taxon-name-part-type="species">caraganae</tp:taxon-name-part></tp:taxon-name></italic> (Hering, 1957), see <xref ref-type="bibr" rid="B18">Ellis 2015</xref>) (<tp:taxon-name><tp:taxon-name-part taxon-name-part-type="order">Diptera</tp:taxon-name-part></tp:taxon-name>, <tp:taxon-name><tp:taxon-name-part taxon-name-part-type="family">Agromyzidae</tp:taxon-name-part></tp:taxon-name>), both being leaf miners on <italic><tp:taxon-name><tp:taxon-name-part taxon-name-part-type="genus">Caragana</tp:taxon-name-part></tp:taxon-name></italic> in Siberia. In his key on p 230 of volume 1, Hering wrote “<tp:taxon-name><tp:taxon-name-part taxon-name-part-type="genus">Parectopa</tp:taxon-name-part></tp:taxon-name> sp.” for species #1100a with the following “<italic>Anfangsgang us. lang, epidermal. Kot im Platz teilweise ausgeworfen. Larva mit Kopfkapsel und Beinen … 1100a. <tp:taxon-name><tp:taxon-name-part taxon-name-part-type="genus">Parectopa</tp:taxon-name-part></tp:taxon-name> sp. (Lept.) Unterseite Gang seicht, weisslich. Oberseite Platz beginnt auf der Mittelrippe, kann das ganze Blättchen einnehmen, dieses und Mine gewechselt (Europa). 7,8 Central-Siberien (Buhr)</italic>” (= “Beginning of mine on underside, long, epidermal. Frass partially ejected from mine. Larva with head capsule and legs … 1100a. <tp:taxon-name><tp:taxon-name-part taxon-name-part-type="genus">Parectopa</tp:taxon-name-part></tp:taxon-name> sp. (Lept.) Underside tunnel/gallery shallow, whitish. Upperside blotch begins on the midrib, can take the whole leaflet, this (e.g. the leaflet), and mine can be changed (Europe) 7,8. Central Siberia (Buhr).”). Thus Hering “described” the larva and its mine, albeit in an extremely minimalist way but sufficiently to distinguish it from the next taxon. The fact that the latter is a fly is irrelevant. Hering did not use the name <italic><tp:taxon-name><tp:taxon-name-part taxon-name-part-type="species">caraganella</tp:taxon-name-part></tp:taxon-name></italic> on page 230. However, in volume 2 of the same publication (published simultaneously) on p 1122, in reference to volume 1, he listed a number of corrections. Thus page 1122 contains the following entry: “<italic>p. 230, Nr. 1100a</italic>: <tp:taxon-name><tp:taxon-name-part taxon-name-part-type="genus">Parectopa</tp:taxon-name-part> <tp:taxon-name-part taxon-name-part-type="species">caraganella</tp:taxon-name-part></tp:taxon-name> <italic>Danilevsky (statt</italic> <tp:taxon-name><tp:taxon-name-part taxon-name-part-type="genus">Parectopa</tp:taxon-name-part></tp:taxon-name> <italic>sp.)</italic>” [“instead of <italic><tp:taxon-name><tp:taxon-name-part taxon-name-part-type="genus">Parectopa</tp:taxon-name-part></tp:taxon-name></italic> sp.”]. Again in the index on p 1164 Hering listed “<tp:taxon-name><tp:taxon-name-part taxon-name-part-type="genus">Parectopa</tp:taxon-name-part> <tp:taxon-name-part taxon-name-part-type="species">caraganella</tp:taxon-name-part></tp:taxon-name> Danilevsky Suppl. 1100a”: the reference to entry #1100a undisputably links the taxon name to the description in the key of p 230.</p><p>Hering’s distinction in a key constitutes, however unintentionally, a valid description and thus makes the name <italic><tp:taxon-name><tp:taxon-name-part taxon-name-part-type="genus">Parectopa</tp:taxon-name-part> <tp:taxon-name-part taxon-name-part-type="species">caraganella</tp:taxon-name-part></tp:taxon-name></italic> nomenclaturally available with Hering as the author. Despite being woefully inadequate, the “description” provided in Hering’s key minimally meets the criteria expressed in Article 13.1.1 of the Code, namely that a name published after 1930 (but before 1960) “be accompanied by a description of definition that states in words characters that are purported to differentiate the taxon” (<xref ref-type="bibr" rid="B27">International Commission on Zoological Nomenclature 1999</xref>).</p><!--PageBreak--><p>It is worth noting that the description of the mine in association with the host plant provides a more useful diagnosis in the present case. Because the mine constitutes the work of an animal it could be construed as a condition for availability (Code article <!--PageBreak-->12.2.8). However, such evidence is not admissible to assess the availability of names published after 1930.</p><p>Given its year of publication, a type specimen is not even required. Did Hering have voucher material of that species from Siberia when he wrote his 1957 work? He only mentioned the name “Buhr” at the end of the key couplet, who is presumably the person who communicated the information to him. He did not indicate how he obtained the name he attributed to Danilevsky. Even if so, the existence of voucher specimens would not affect the attribution of the name to Hering.</p><p>In a catalogue of leaf-mining insects, <xref ref-type="bibr" rid="B16">Dovnar-Zapol’skiy (1969)</xref> cited “<italic><tp:taxon-name><tp:taxon-name-part taxon-name-part-type="genus">Parectopa</tp:taxon-name-part> <tp:taxon-name-part taxon-name-part-type="species">caraginella</tp:taxon-name-part></tp:taxon-name></italic> Dan.” (this seems to be a misspelling of <italic><tp:taxon-name><tp:taxon-name-part taxon-name-part-type="species">caraganella</tp:taxon-name-part></tp:taxon-name></italic>) as a species feeding on <italic><tp:taxon-name><tp:taxon-name-part taxon-name-part-type="genus">Caragana</tp:taxon-name-part></tp:taxon-name></italic> described by Danilevsky from Western Siberia without any further reference or indication. As such, that citation has no nomenclatural value.</p><p>
              <xref ref-type="bibr" rid="B40">Kuznetzov and Tristan (1985)</xref> correctly discounted the names <italic><tp:taxon-name><tp:taxon-name-part taxon-name-part-type="genus">Parectopa</tp:taxon-name-part> <tp:taxon-name-part taxon-name-part-type="species">caraganella</tp:taxon-name-part></tp:taxon-name></italic> Danilevsky and <italic><tp:taxon-name><tp:taxon-name-part taxon-name-part-type="genus">Parectopa</tp:taxon-name-part> <tp:taxon-name-part taxon-name-part-type="species">caraginella</tp:taxon-name-part></tp:taxon-name></italic> Danilevsky as nomenclaturally unavailable. Indeed, despite being cited by several authors, no original publication by Danilevsky where either spelling of the name is mentioned seems to exist. It is intriguing that no authors who cited or attributed the names to Danilevsky gave any indication or reference where those names were seen in the first place.</p></tp:treatment-sec><tp:treatment-sec sec-type="Diagnosis"><title>Diagnosis.</title><p>The forewing pattern of <italic><tp:taxon-name><tp:taxon-name-part taxon-name-part-type="genus">Micrurapteryx</tp:taxon-name-part> <tp:taxon-name-part taxon-name-part-type="species">caraganella</tp:taxon-name-part></tp:taxon-name></italic> is very similar to that of <italic><tp:taxon-name><tp:taxon-name-part taxon-name-part-type="genus">Micrurapteryx</tp:taxon-name-part> <tp:taxon-name-part taxon-name-part-type="species">gradatella</tp:taxon-name-part></tp:taxon-name></italic> and the two species are separable with certainty only by examination of the genitalia. In male genitalia, <italic><tp:taxon-name><tp:taxon-name-part taxon-name-part-type="genus">Micrurapteryx</tp:taxon-name-part> <tp:taxon-name-part taxon-name-part-type="species">caraganella</tp:taxon-name-part></tp:taxon-name></italic> differs mainly by the presence of a sharp, prominent tooth on the middle of the ventral margin of the valva. This character allows distinguishing easily this species from all other congeners. In female genitalia, the antrum is ampulla-shaped with lateral broadenings, whereas it is almost cylindrical in <italic><tp:taxon-name><tp:taxon-name-part taxon-name-part-type="genus">Micrurapteryx</tp:taxon-name-part> <tp:taxon-name-part taxon-name-part-type="species">gradatella</tp:taxon-name-part></tp:taxon-name></italic>. The cremaster differs in pupae of the two species: there are three pairs of little spines in <italic><tp:taxon-name><tp:taxon-name-part taxon-name-part-type="genus">Micrurapteryx</tp:taxon-name-part> <tp:taxon-name-part taxon-name-part-type="species">gradatella</tp:taxon-name-part></tp:taxon-name></italic> (<xref ref-type="bibr" rid="B55">Patočka and Turčáni 2005</xref>) versus five pairs in the new <italic><tp:taxon-name><tp:taxon-name-part taxon-name-part-type="genus">Micrurapteryx</tp:taxon-name-part> <tp:taxon-name-part taxon-name-part-type="species">caraganella</tp:taxon-name-part></tp:taxon-name></italic>. The larva of <italic><tp:taxon-name><tp:taxon-name-part taxon-name-part-type="genus">Micrurapteryx</tp:taxon-name-part> <tp:taxon-name-part taxon-name-part-type="species">caraganella</tp:taxon-name-part></tp:taxon-name></italic> differs modestly from those of <italic><tp:taxon-name><tp:taxon-name-part taxon-name-part-type="genus">Micrurapteryx</tp:taxon-name-part> <tp:taxon-name-part taxon-name-part-type="species">gradatella</tp:taxon-name-part></tp:taxon-name></italic> and <italic><tp:taxon-name><tp:taxon-name-part taxon-name-part-type="genus">Micrurapteryx</tp:taxon-name-part> <tp:taxon-name-part taxon-name-part-type="species">kollariella</tp:taxon-name-part></tp:taxon-name></italic> by the enlargements of the internal margins of the dorsal apodemes, along the epicranial notch.</p></tp:treatment-sec><tp:treatment-sec sec-type="Description of adult"><title>Description of adult</title><p>(Figs <xref ref-type="fig" rid="F3">4</xref>, <xref ref-type="fig" rid="F3">5</xref>). Wing span 8.7–10.2 mm.</p><p>
              <italic>Head</italic>. Frons and vertex white, sometimes sprinkled with brownish grey. Palpi white; labial palpus rather long and slender, upturned, with apically forked dark brown band on median segment and sometimes apical one ringed with grey; maxillary palpus slightly more than half length of apical segment of labial palpus, spotted with fuscous outside. Antenna as in <italic><tp:taxon-name><tp:taxon-name-part taxon-name-part-type="genus">Micrurapteryx</tp:taxon-name-part> <tp:taxon-name-part taxon-name-part-type="species">gradatella</tp:taxon-name-part></tp:taxon-name></italic>.</p><p>
              <italic>Thorax</italic>. Legs and thorax as in <italic><tp:taxon-name><tp:taxon-name-part taxon-name-part-type="genus">Micrurapteryx</tp:taxon-name-part> <tp:taxon-name-part taxon-name-part-type="species">gradatella</tp:taxon-name-part></tp:taxon-name></italic>. Forewing dark brown in ground colour with white markings; costal margin with 5 white strigulae, the first four curving outwards, the fifth inwards, the first long and strongly oblique, the fourth often indistinct; dorsal margin with basal ⅔ white, this fascia denticulate inwards, often linked irregularly with costal strigulae; apical spot black with some mixture of paler scales, surrounded by circular white line including 5<sup>th</sup> costal strigula; cilia and hindwing as in <italic><tp:taxon-name><tp:taxon-name-part taxon-name-part-type="genus">Micrurapteryx</tp:taxon-name-part> <tp:taxon-name-part taxon-name-part-type="species">gradatella</tp:taxon-name-part></tp:taxon-name></italic>.</p><!--PageBreak--><!--PageBreak--><p>
              <italic>Abdomen</italic>. Brownish grey dorsally and white ventrally, apical segment with lateral dark grey spot in the female. Segment 7 of male similar to <italic><tp:taxon-name><tp:taxon-name-part taxon-name-part-type="genus">Micrurapteryx</tp:taxon-name-part> <tp:taxon-name-part taxon-name-part-type="species">gradatella</tp:taxon-name-part></tp:taxon-name></italic>. Sternum 6 of female as in <italic><tp:taxon-name><tp:taxon-name-part taxon-name-part-type="species">gradatella</tp:taxon-name-part></tp:taxon-name></italic> but posterior margin more rounded.</p><p>
              <italic>Male genitalia</italic> (Figs <xref ref-type="fig" rid="F8">26</xref>, <xref ref-type="fig" rid="F8">27</xref>). Tegumen short, triangular at apex, with no setae; tuba analis membraneous, without subscaphium, produced beyond tegumen, very similar to <italic><tp:taxon-name><tp:taxon-name-part taxon-name-part-type="genus">Micrurapteryx</tp:taxon-name-part> <tp:taxon-name-part taxon-name-part-type="species">gradatella</tp:taxon-name-part></tp:taxon-name></italic>. Valva longitudinally cleft, costal region with sinuous margin, cucullus lobe rounded; sacculus with large, sharp tooth in middle of ventral margin and apex ventrally produced into strongly sclerotized toothed process with two pointed ends. Phallus tubular, about 0.9x length of valva, slightly bent in apical third, with small broadenings at base, a few small teeth on medio-ventral and dorsoapical walls and 2-3 larger denticles before apex; vesica with rather large patch of microspines and a thin, long cornutus apically pointed. Segment 7 with a pair of coremata of thin scales almost as long as width of sternum.</p><p>
              <italic>Female genitalia</italic> (Figs <xref ref-type="fig" rid="F10">42</xref>, <xref ref-type="fig" rid="F10">43</xref>). Anal papillae rather short, posterior apophyses shorter than anterior ones. Segment 8 about same length as anal papillae, weakly sclerotized. Sternum 7 markedly sclerotized, elongate-conical. Ostium bursae wide and rounded. Antrum sclerotized, ampulla-shaped, with lateral broadenings; inception of ductus seminalis near its anterior end; distal third of ductus bursae broadened, strongly and irregularly sclerotized with elongate-papillate microsculpture, medial third with thin lateral sclerotized band and proximal one completely membraneous. Bursa copulatrix slender, with pair of opposite signa each as cluster of 3–5 long spines. Ductus spermathecae with efferent canal forming 4 or 5 wide coils before vesicle (not shown). Segment 6 equal to preceding ones, sternum strongly sclerotized, posterior margin convexely rounded.</p></tp:treatment-sec><tp:treatment-sec sec-type="Pupa"><title>Pupa</title><p>(Figs <xref ref-type="fig" rid="F12">49–54</xref>). Maximum length 4.2 mm; width 0.9 mm. Head setae as in <italic><tp:taxon-name><tp:taxon-name-part taxon-name-part-type="genus">Micrurapteryx</tp:taxon-name-part> <tp:taxon-name-part taxon-name-part-type="species">gradatella</tp:taxon-name-part></tp:taxon-name></italic>. Frontal process (cocoon cutter) a transverse ridge strongly and irregularly dentate. Antenna extended to abdominal segment A7, A8 or A10; forewing to A5, A6 or A7; hindleg from posterior margin of A7 to just beyond apex of abdomen. Setae D1, SD1 and L1 present on abdominal segment A1-7. Cremaster consisting of ring of five pairs of small recurved spines, two dorsal pairs slightly enlarged and more closely set, ventral pair very small.</p></tp:treatment-sec><tp:treatment-sec sec-type="Larva"><title>Larva</title><p>(Figs <xref ref-type="fig" rid="F13">55–58</xref>). Tissue-feeding form examined of presumed last instar.</p><p>
              <italic>Head</italic>. Frons elongate, extended to epicranial notch, dorsal apodemes well developed, margins of epicranial notch with slight enlargement, on each side of caudal half while in <italic><tp:taxon-name><tp:taxon-name-part taxon-name-part-type="genus">Micrurapteryx</tp:taxon-name-part> <tp:taxon-name-part taxon-name-part-type="species">gradatella</tp:taxon-name-part></tp:taxon-name></italic> these margins are regular; chaetotaxy with all three MD setae present, P2 very reduced; six stemmata on each side, arranged in 2 groups: first with 1 ventrad to A3, 2 between S2 and A3, 3, ventrad, near S2; second group in oblique line close to antenna. Mandible with 4 dorsal teeth and two ventral; both lateral setae present.</p><p>
              <italic>Body</italic>. Cuticle densely covered with very minute hairs, except on pronotal plate and small, symmetrical areas; chaetotaxy rather similar to that of <italic><tp:taxon-name><tp:taxon-name-part taxon-name-part-type="genus">Acrocercops</tp:taxon-name-part></tp:taxon-name></italic>-group (<xref ref-type="bibr" rid="B36">Kumata 1988</xref>): L setae bisetose on all segments except A9, SV bisetose on T1 and unisetose on T2-3, proprioceptor MD1 and MV3 present on T2-3 and A1-9; prolegs on A3-5 and A10. Most setae are inconspicuous, particularly the D and SV groups.</p><!--PageBreak--><!--PageBreak--><!--PageBreak--></tp:treatment-sec><tp:treatment-sec sec-type="Biology"><title>Biology</title><p>(Figs <xref ref-type="fig" rid="F15">65–76</xref>). The species usually mines the leaves of <italic><tp:taxon-name><tp:taxon-name-part taxon-name-part-type="genus">Caragana</tp:taxon-name-part> <tp:taxon-name-part taxon-name-part-type="species">arborescens</tp:taxon-name-part></tp:taxon-name></italic> (Figs <xref ref-type="fig" rid="F15">65–69</xref>) but some individuals (i.e. larvae in mines) were also found on <italic><tp:taxon-name><tp:taxon-name-part taxon-name-part-type="genus">Caragana</tp:taxon-name-part> <tp:taxon-name-part taxon-name-part-type="species">frutex</tp:taxon-name-part></tp:taxon-name></italic> (Figs <xref ref-type="fig" rid="F15">70–71</xref>), <italic><tp:taxon-name><tp:taxon-name-part taxon-name-part-type="genus">Caragana</tp:taxon-name-part> <tp:taxon-name-part taxon-name-part-type="species">boisii</tp:taxon-name-part></tp:taxon-name></italic> (<tp:taxon-name><tp:taxon-name-part taxon-name-part-type="family">Fabaceae</tp:taxon-name-part></tp:taxon-name>) (Figs <xref ref-type="fig" rid="F15">73</xref>, <xref ref-type="fig" rid="F15">74</xref>) and on the herbaceous <italic><tp:taxon-name><tp:taxon-name-part taxon-name-part-type="genus">Medicago</tp:taxon-name-part> <tp:taxon-name-part taxon-name-part-type="species">sativa</tp:taxon-name-part></tp:taxon-name></italic> (<tp:taxon-name><tp:taxon-name-part taxon-name-part-type="family">Fabaceae</tp:taxon-name-part></tp:taxon-name>) (Fig. <xref ref-type="fig" rid="F15">72</xref>). The mine is a roundish or slightly branched blotch (branches are short, 2-5 mm long) above the midrib (Figs <xref ref-type="fig" rid="F15">68–69</xref>). Often a long, narrow tunnel is visible on the lower surface of the leaf (Fig. <xref ref-type="fig" rid="F15">71</xref>). The mine quickly develops into an upper-surface flat blotch with digitate channels, occupying half or an entire leaflet (Figs <xref ref-type="fig" rid="F15">68</xref>, <xref ref-type="fig" rid="F15">69</xref>, <xref ref-type="fig" rid="F15">72</xref>, <xref ref-type="fig" rid="F15">73</xref>), similar to <italic><tp:taxon-name><tp:taxon-name-part taxon-name-part-type="genus">Micrurapteryx</tp:taxon-name-part> <tp:taxon-name-part taxon-name-part-type="species">gradatella</tp:taxon-name-part></tp:taxon-name></italic> (Figs <xref ref-type="fig" rid="F14">59–62</xref>). Fresh mines are white (Figs <xref ref-type="fig" rid="F15">66–72</xref>) with larvae visible when examining the mines with backlighting (Figs <xref ref-type="fig" rid="F15">73</xref>). The larva consumes all layers of palisade parenchyma and partly damages the layers of spongy parenchyma. Since not all spongy parenchyma is eaten, the colour of the mine can be slightly greenish yellow. Larvae eject frass out of the mine by protruding the rear end of their body through a slit (up to 7 mm long) on the underside of leaves. Larvae can leave their mines (Fig. <xref ref-type="fig" rid="F15">74</xref>) and begin a new one, either on the same or a neighboring leaflet.</p><p>
              <italic>Pupation</italic> (Figs <xref ref-type="fig" rid="F15">75–76</xref>). Pupation takes place outside the mine, usually on the lower surface of a leaflet where the larva spins a transparent, glossy cocoon, locating it usually perpendicular to the midrib, as in case of <italic><tp:taxon-name><tp:taxon-name-part taxon-name-part-type="genus">Micrurapteryx</tp:taxon-name-part> <tp:taxon-name-part taxon-name-part-type="species">gradatella</tp:taxon-name-part></tp:taxon-name></italic> (Figs <xref ref-type="fig" rid="F14">63–64</xref>). Silk deposition by the prepupa induces a slight buckle in the leaf so that presence of the cocoon can be detected from above by the curved appearance of the leaflet. Occasionally pupation may also occur on the upper side of a leaflet, at the base along the midrib (Fig. <xref ref-type="fig" rid="F15">75</xref>).</p></tp:treatment-sec><tp:treatment-sec sec-type="Phenology"><title>Phenology.</title><p>In Siberia, <italic><tp:taxon-name><tp:taxon-name-part taxon-name-part-type="genus">Micrurapteryx</tp:taxon-name-part> <tp:taxon-name-part taxon-name-part-type="species">caraganella</tp:taxon-name-part></tp:taxon-name></italic> has two generations. The overwintering stage is not known (but is likely to be as a pupa or adult); neonate larvae of the first generation usually occur in early June. Adults fly in early July. The second generation develops from mid-July until the end of August.</p></tp:treatment-sec><tp:treatment-sec sec-type="Ecology and host plant range"><title>Ecology and host plant range.</title><p>Leaf mines of the new species were most commonly found in Siberia on Siberian peashrub, <italic><tp:taxon-name><tp:taxon-name-part taxon-name-part-type="genus">Caragana</tp:taxon-name-part> <tp:taxon-name-part taxon-name-part-type="species">arborescens</tp:taxon-name-part></tp:taxon-name></italic> (<tp:taxon-name><tp:taxon-name-part taxon-name-part-type="family">Fabaceae</tp:taxon-name-part></tp:taxon-name>), a plant widely used for different purposes: as an ornamental, for erosion control, as a source of nectar for bees, and for nitrogen fixation (<xref ref-type="bibr" rid="B62">Shortt and Vamosi 2012</xref>). <italic><tp:taxon-name><tp:taxon-name-part taxon-name-part-type="genus">Caragana</tp:taxon-name-part> <tp:taxon-name-part taxon-name-part-type="species">arborescens</tp:taxon-name-part></tp:taxon-name></italic> is native to Siberia, China, Mongolia, and Kazakhstan (<xref ref-type="bibr" rid="B69">Yingxin et al. 2010</xref>). In North America, where the shrub was introduced in 1752, it is naturalized and widespread (<xref ref-type="bibr" rid="B62">Shortt and Vamosi 2012</xref>).</p><p>
              <xref ref-type="bibr" rid="B17">Dovnar-Zapol’skiy and Tomilova (1978)</xref> mentioned <italic><tp:taxon-name><tp:taxon-name-part taxon-name-part-type="genus">Vicia</tp:taxon-name-part></tp:taxon-name></italic> sp. as a host plant for <italic><tp:taxon-name><tp:taxon-name-part taxon-name-part-type="genus">Parectopa</tp:taxon-name-part> <tp:taxon-name-part taxon-name-part-type="species">caraginella</tp:taxon-name-part></tp:taxon-name></italic> / <italic><tp:taxon-name><tp:taxon-name-part taxon-name-part-type="genus">Gracilaria</tp:taxon-name-part> <tp:taxon-name-part taxon-name-part-type="species">caraganella</tp:taxon-name-part></tp:taxon-name></italic>. Their record likely refers another <italic><tp:taxon-name><tp:taxon-name-part taxon-name-part-type="genus">Micrurapteryx</tp:taxon-name-part></tp:taxon-name></italic> species, particularly <italic><tp:taxon-name><tp:taxon-name-part taxon-name-part-type="genus">Micrurapteryx</tp:taxon-name-part> <tp:taxon-name-part taxon-name-part-type="species">gradatella</tp:taxon-name-part></tp:taxon-name></italic> which is known to develop on <italic><tp:taxon-name><tp:taxon-name-part taxon-name-part-type="genus">Vicia</tp:taxon-name-part> <tp:taxon-name-part taxon-name-part-type="species">sepium</tp:taxon-name-part></tp:taxon-name></italic> in Europe (<xref ref-type="bibr" rid="B18">Ellis 2015</xref>) and, according to our observations, on <italic><tp:taxon-name><tp:taxon-name-part taxon-name-part-type="genus">Vicia</tp:taxon-name-part> <tp:taxon-name-part taxon-name-part-type="species">amoena</tp:taxon-name-part></tp:taxon-name></italic> in Siberia.</p><p>NK looked for mines of <italic><tp:taxon-name><tp:taxon-name-part taxon-name-part-type="genus">Micrurapteryx</tp:taxon-name-part></tp:taxon-name></italic> on <italic><tp:taxon-name><tp:taxon-name-part taxon-name-part-type="genus">Vicia</tp:taxon-name-part></tp:taxon-name></italic> spp. plants growing in the same locality as <italic><tp:taxon-name><tp:taxon-name-part taxon-name-part-type="genus">Caragana</tp:taxon-name-part> <tp:taxon-name-part taxon-name-part-type="species">arborescens</tp:taxon-name-part></tp:taxon-name></italic> with mines of <italic><tp:taxon-name><tp:taxon-name-part taxon-name-part-type="genus">Micrurapteryx</tp:taxon-name-part> <tp:taxon-name-part taxon-name-part-type="species">caraganella</tp:taxon-name-part></tp:taxon-name></italic>. No mines of <italic><tp:taxon-name><tp:taxon-name-part taxon-name-part-type="genus">Micrurapteryx</tp:taxon-name-part> <tp:taxon-name-part taxon-name-part-type="species">caraganella</tp:taxon-name-part></tp:taxon-name></italic> were found on this herbaceous vetch, whereas leaf mines were common on <italic><tp:taxon-name><tp:taxon-name-part taxon-name-part-type="genus">Caragana</tp:taxon-name-part> <tp:taxon-name-part taxon-name-part-type="species">arborescens</tp:taxon-name-part></tp:taxon-name></italic>. In Krasnoyarsk, on <italic><tp:taxon-name><tp:taxon-name-part taxon-name-part-type="genus">Vicia</tp:taxon-name-part></tp:taxon-name></italic>, particularly <italic><tp:taxon-name><tp:taxon-name-part taxon-name-part-type="genus">Vicia</tp:taxon-name-part> <tp:taxon-name-part taxon-name-part-type="species">amoena</tp:taxon-name-part></tp:taxon-name></italic> NK recorded mines of <italic><tp:taxon-name><tp:taxon-name-part taxon-name-part-type="genus">Micrurapteryx</tp:taxon-name-part> <tp:taxon-name-part taxon-name-part-type="species">gradatella</tp:taxon-name-part></tp:taxon-name></italic>.</p><!--PageBreak--><p>These findings suggest that <italic><tp:taxon-name><tp:taxon-name-part taxon-name-part-type="genus">Micrurapteryx</tp:taxon-name-part> <tp:taxon-name-part taxon-name-part-type="species">caraganella</tp:taxon-name-part></tp:taxon-name></italic> is an oligophagous insect with a preference for <italic><tp:taxon-name><tp:taxon-name-part taxon-name-part-type="genus">Caragana</tp:taxon-name-part> <tp:taxon-name-part taxon-name-part-type="species">arborescens</tp:taxon-name-part></tp:taxon-name></italic>. In the Central Siberian garden SB RAS (Novosibirsk) in <named-content xmlns:xlink="http://www.w3.org/1999/xlink" content-type="date" xlink:type="simple">July 2012</named-content>, NK also found a few mines of <italic><tp:taxon-name><tp:taxon-name-part taxon-name-part-type="genus">Micrurapteryx</tp:taxon-name-part> <tp:taxon-name-part taxon-name-part-type="species">caraganella</tp:taxon-name-part></tp:taxon-name></italic> on <italic><tp:taxon-name><tp:taxon-name-part taxon-name-part-type="genus">Caragana</tp:taxon-name-part> <tp:taxon-name-part taxon-name-part-type="species">boisii</tp:taxon-name-part></tp:taxon-name></italic>, an allied plant originating from China. In <named-content xmlns:xlink="http://www.w3.org/1999/xlink" content-type="date" xlink:type="simple">July 2015</named-content> in Omsk (Victory park), NK recorded mines of <italic><tp:taxon-name><tp:taxon-name-part taxon-name-part-type="genus">Micrurapteryx</tp:taxon-name-part> <tp:taxon-name-part taxon-name-part-type="species">caraganella</tp:taxon-name-part></tp:taxon-name></italic> on <italic><tp:taxon-name><tp:taxon-name-part taxon-name-part-type="genus">Caragana</tp:taxon-name-part> <tp:taxon-name-part taxon-name-part-type="species">frutex</tp:taxon-name-part></tp:taxon-name></italic> (native in Siberia). In the same location and at the same time bushes of <italic><tp:taxon-name><tp:taxon-name-part taxon-name-part-type="genus">Caragana</tp:taxon-name-part> <tp:taxon-name-part taxon-name-part-type="species">arborescens</tp:taxon-name-part></tp:taxon-name></italic> were observed to be heavily attacked by <italic><tp:taxon-name><tp:taxon-name-part taxon-name-part-type="genus">Micrurapteryx</tp:taxon-name-part> <tp:taxon-name-part taxon-name-part-type="species">caraganella</tp:taxon-name-part></tp:taxon-name></italic> (Figs <xref ref-type="fig" rid="F15">66</xref>, <xref ref-type="fig" rid="F15">67</xref>), whereas bushes of <italic><tp:taxon-name><tp:taxon-name-part taxon-name-part-type="genus">Caragana</tp:taxon-name-part> <tp:taxon-name-part taxon-name-part-type="species">frutex</tp:taxon-name-part></tp:taxon-name></italic> growing in vicinity (20 m from the damaged <italic><tp:taxon-name><tp:taxon-name-part taxon-name-part-type="genus">Caragana</tp:taxon-name-part> <tp:taxon-name-part taxon-name-part-type="species">arborescens</tp:taxon-name-part></tp:taxon-name></italic>) were hardly colonized by the insect. In Omsk, on the same plot, NK also found the occasional mines of <italic><tp:taxon-name><tp:taxon-name-part taxon-name-part-type="genus">Micrurapteryx</tp:taxon-name-part> <tp:taxon-name-part taxon-name-part-type="species">caraganella</tp:taxon-name-part></tp:taxon-name></italic> on the herbaceous legume <italic><tp:taxon-name><tp:taxon-name-part taxon-name-part-type="genus">Medicago</tp:taxon-name-part> <tp:taxon-name-part taxon-name-part-type="species">sativa</tp:taxon-name-part></tp:taxon-name></italic> growing near heavily infested Siberia peashrub <italic><tp:taxon-name><tp:taxon-name-part taxon-name-part-type="genus">Caragana</tp:taxon-name-part> <tp:taxon-name-part taxon-name-part-type="species">arborescens</tp:taxon-name-part></tp:taxon-name></italic>.</p></tp:treatment-sec><tp:treatment-sec sec-type="Distribution"><title>Distribution.</title><p>Siberian regions previously considered part of the range of <italic><tp:taxon-name><tp:taxon-name-part taxon-name-part-type="genus">Micrurapteryx</tp:taxon-name-part> <tp:taxon-name-part taxon-name-part-type="species">gradatella</tp:taxon-name-part></tp:taxon-name></italic>, namely Tyumen, Omsk, Kemerovo, Novosibirsk, Irkutsk oblats, Altai krai (<xref ref-type="bibr" rid="B64">Sinev 2008</xref>), the Republics of Buryatia and Yakutia (Sakha) (<xref ref-type="bibr" rid="B17">Dovnar-Zapol’skiy and Tomilova 1978</xref>), where it was recorded feeding on <italic><tp:taxon-name><tp:taxon-name-part taxon-name-part-type="genus">Caragana</tp:taxon-name-part></tp:taxon-name></italic>, most likely refer to <italic><tp:taxon-name><tp:taxon-name-part taxon-name-part-type="species">caraganella</tp:taxon-name-part></tp:taxon-name></italic>. In <named-content xmlns:xlink="http://www.w3.org/1999/xlink" content-type="date" xlink:type="simple">July-August 2015</named-content>, NK recorded <italic><tp:taxon-name><tp:taxon-name-part taxon-name-part-type="genus">Micrurapteryx</tp:taxon-name-part> <tp:taxon-name-part taxon-name-part-type="species">caraganella</tp:taxon-name-part></tp:taxon-name></italic> at these locations, except in Kemerovo and Yakutia. Additionally, NK found it in the south of Krasnoyarsk krai and in the easternmost corner of Siberia, Transbaikal krai, in Chita (Victory Park). Also the reports of <italic><tp:taxon-name><tp:taxon-name-part taxon-name-part-type="genus">Micrurapteryx</tp:taxon-name-part> <tp:taxon-name-part taxon-name-part-type="species">gradatella</tp:taxon-name-part></tp:taxon-name></italic> from Tajikistan and the Russian Far East (see above) probably belong to <italic><tp:taxon-name><tp:taxon-name-part taxon-name-part-type="genus">Micrurapteryx</tp:taxon-name-part> <tp:taxon-name-part taxon-name-part-type="species">caraganella</tp:taxon-name-part></tp:taxon-name></italic>. There are no records of <italic><tp:taxon-name><tp:taxon-name-part taxon-name-part-type="genus">Micrurapteryx</tp:taxon-name-part> <tp:taxon-name-part taxon-name-part-type="species">caraganella</tp:taxon-name-part></tp:taxon-name></italic> for North America where its host plant <italic><tp:taxon-name><tp:taxon-name-part taxon-name-part-type="genus">Caragana</tp:taxon-name-part> <tp:taxon-name-part taxon-name-part-type="species">arborescens</tp:taxon-name-part></tp:taxon-name></italic> has been introduced as an ornamental.</p><!--PageBreak--></tp:treatment-sec><tp:treatment-sec><!--Section generated to contain objects referenced in tp:taxon-treatment.--><fig id="F3" position="float" orientation="portrait"><label>Figures 3–5.</label><caption><p>Adults of <italic><tp:taxon-name><tp:taxon-name-part taxon-name-part-type="genus">Micrurapteryx</tp:taxon-name-part></tp:taxon-name></italic> spp. <bold>3</bold> <italic><tp:taxon-name><tp:taxon-name-part taxon-name-part-type="genus">Micrurapteryx</tp:taxon-name-part> <tp:taxon-name-part taxon-name-part-type="species">gradatella</tp:taxon-name-part></tp:taxon-name></italic>, specimen CNCLEP00122240 ♀ (Norway, Elverum) <bold>4</bold> <italic><tp:taxon-name><tp:taxon-name-part taxon-name-part-type="genus">Micrurapteryx</tp:taxon-name-part> <tp:taxon-name-part taxon-name-part-type="species">caraganella</tp:taxon-name-part></tp:taxon-name></italic>, specimen CNCLEP00122241 ♀ (Russia, Krasnoyarsk) <bold>5</bold> <italic><tp:taxon-name><tp:taxon-name-part taxon-name-part-type="genus">Micrurapteryx</tp:taxon-name-part> <tp:taxon-name-part taxon-name-part-type="species">caraganella</tp:taxon-name-part></tp:taxon-name></italic>, specimen CNCLEP00122242 ♀ (Russia, Krasnoyarsk). Scale bars: 2 mm.</p></caption><graphic xmlns:xlink="http://www.w3.org/1999/xlink" xlink:href="zookeys-579-099-g003.jpg" position="float" orientation="portrait" xlink:type="simple" id="oo_84543.jpg"/></fig><fig id="F7" position="float" orientation="portrait"><label>Figures 13–23.</label><caption><p>Male and female abdomens of <italic><tp:taxon-name><tp:taxon-name-part taxon-name-part-type="genus">Micrurapteryx</tp:taxon-name-part></tp:taxon-name></italic> and <italic><tp:taxon-name><tp:taxon-name-part taxon-name-part-type="genus">Parectopa</tp:taxon-name-part></tp:taxon-name></italic> spp. For males, segments 6–8 is shown; for females, sternum 6 is shown; posterior end oriented upward. <bold>13</bold> <italic><tp:taxon-name><tp:taxon-name-part taxon-name-part-type="genus">Micrurapteryx</tp:taxon-name-part> <tp:taxon-name-part taxon-name-part-type="species">gradatella</tp:taxon-name-part></tp:taxon-name></italic> ♂ (slide TRB4095) (Finland, Turku) <bold>14</bold> <italic><tp:taxon-name><tp:taxon-name-part taxon-name-part-type="genus">Micrurapteryx</tp:taxon-name-part> <tp:taxon-name-part taxon-name-part-type="species">caraganella</tp:taxon-name-part></tp:taxon-name></italic> ♂ (slide MIC6940, specimen CNCLEP00122241) (Russia, Krasnoyarsk) <bold>15</bold> <italic><tp:taxon-name><tp:taxon-name-part taxon-name-part-type="genus">Micrurapteryx</tp:taxon-name-part> <tp:taxon-name-part taxon-name-part-type="species">occulta</tp:taxon-name-part></tp:taxon-name></italic> ♂ (slide MIC6947, specimen CNCLEP00076976) (USA, Washington) <bold>16</bold> <italic><tp:taxon-name><tp:taxon-name-part taxon-name-part-type="genus">Micrurapteryx</tp:taxon-name-part> <tp:taxon-name-part taxon-name-part-type="species">salicifoliella</tp:taxon-name-part></tp:taxon-name></italic> ♂ (slide MIC6952, specimen CNCLEP00123690) (Canada, Ontario, Manitoulin Island) <bold>17</bold> <italic><tp:taxon-name><tp:taxon-name-part taxon-name-part-type="genus">Micrurapteryx</tp:taxon-name-part> <tp:taxon-name-part taxon-name-part-type="species">kollariella</tp:taxon-name-part></tp:taxon-name></italic> ♂ (slide MIC6959, specimen CNCLEP00123697) (Germany, Berlin) <bold>18</bold> <italic><tp:taxon-name><tp:taxon-name-part taxon-name-part-type="genus">Micrurapteryx</tp:taxon-name-part> <tp:taxon-name-part taxon-name-part-type="species">gradatella</tp:taxon-name-part></tp:taxon-name></italic> ♀ (slide MIC6942, specimen CNCLEP00122240) (Norway, Norvegica) <bold>19</bold> <italic><tp:taxon-name><tp:taxon-name-part taxon-name-part-type="genus">Micrurapteryx</tp:taxon-name-part> <tp:taxon-name-part taxon-name-part-type="species">caraganella</tp:taxon-name-part></tp:taxon-name></italic> ♀ (slide MIC6997, specimen CNCLEP00132306) (Russia, Omsk) <bold>20</bold> <italic><tp:taxon-name><tp:taxon-name-part taxon-name-part-type="genus">Micrurapteryx</tp:taxon-name-part> <tp:taxon-name-part taxon-name-part-type="species">kollariella</tp:taxon-name-part></tp:taxon-name></italic> ♀ (slide MIC6960, specimen CNCLEP00123698) (Germany, Berlin) <bold>21</bold> <italic><tp:taxon-name><tp:taxon-name-part taxon-name-part-type="genus">Micrurapteryx</tp:taxon-name-part> <tp:taxon-name-part taxon-name-part-type="species">occulta</tp:taxon-name-part></tp:taxon-name></italic> ♀ holotype (slide JFL1748, specimen CNCLEP00123636) (USA, Kentucky) <bold>22</bold> <italic><tp:taxon-name><tp:taxon-name-part taxon-name-part-type="genus">Micrurapteryx</tp:taxon-name-part> <tp:taxon-name-part taxon-name-part-type="species">salicifoliella</tp:taxon-name-part></tp:taxon-name></italic> ♀ (slide MIC6902, specimen CNCLEP00026530) (Canada, Yukon) <bold>23</bold> <italic><tp:taxon-name><tp:taxon-name-part taxon-name-part-type="genus">Parectopa</tp:taxon-name-part> <tp:taxon-name-part taxon-name-part-type="species">robiniella</tp:taxon-name-part></tp:taxon-name></italic> ♀ (slide MIC6972, specimen CNCLEP00132251) (Canada, Nova Scotia, Smiths Cove). Scale bars: 500 µm.</p></caption><graphic xmlns:xlink="http://www.w3.org/1999/xlink" xlink:href="zookeys-579-099-g007.jpg" position="float" orientation="portrait" xlink:type="simple" id="oo_84547.jpg"/></fig><fig id="F8" position="float" orientation="portrait"><label>Figures 24–31.</label><caption><p>Male genitalia and phallus of <italic><tp:taxon-name><tp:taxon-name-part taxon-name-part-type="genus">Micrurapteryx</tp:taxon-name-part></tp:taxon-name></italic>.<bold>24–25</bold> <italic><tp:taxon-name><tp:taxon-name-part taxon-name-part-type="genus">Micrurapteryx</tp:taxon-name-part> <tp:taxon-name-part taxon-name-part-type="species">gradatella</tp:taxon-name-part></tp:taxon-name></italic> (slide TRB4095) (Finland, Turku) <bold>26–27</bold> <italic><tp:taxon-name><tp:taxon-name-part taxon-name-part-type="genus">Micrurapteryx</tp:taxon-name-part> <tp:taxon-name-part taxon-name-part-type="species">caraganella</tp:taxon-name-part></tp:taxon-name></italic> (slide TRB3995) (Russia, Krasnoyarsk) <bold>28–29</bold> <italic><tp:taxon-name><tp:taxon-name-part taxon-name-part-type="genus">Micrurapteryx</tp:taxon-name-part> <tp:taxon-name-part taxon-name-part-type="species">salicifoliella</tp:taxon-name-part></tp:taxon-name></italic> (slide MIC6840, specimen AC005056) (Canada, Quebec) <bold>30–31</bold> <italic><tp:taxon-name><tp:taxon-name-part taxon-name-part-type="genus">Micrurapteryx</tp:taxon-name-part> <tp:taxon-name-part taxon-name-part-type="species">kollariella</tp:taxon-name-part></tp:taxon-name></italic> (slide MIC6959, specimen CNCLEP00123697) (Germany, Berlin). Scale bars: 200 µm (<bold>24, 26</bold>), 250 µm (<bold>25, 27</bold>), 500 µm (<bold>28–31</bold>).</p></caption><graphic xmlns:xlink="http://www.w3.org/1999/xlink" xlink:href="zookeys-579-099-g008.jpg" position="float" orientation="portrait" xlink:type="simple" id="oo_84676.jpg"/></fig><fig id="F10" position="float" orientation="portrait"><label>Figures 40–43.</label><caption><p>Female genitalia of <italic><tp:taxon-name><tp:taxon-name-part taxon-name-part-type="genus">Micrurapteryx</tp:taxon-name-part></tp:taxon-name></italic>. <bold>40</bold> <italic><tp:taxon-name><tp:taxon-name-part taxon-name-part-type="genus">Micrurapteryx</tp:taxon-name-part> <tp:taxon-name-part taxon-name-part-type="species">gradatella</tp:taxon-name-part></tp:taxon-name></italic> (slide TRB4060) (Norway, Elverum) <bold>41</bold> <italic><tp:taxon-name><tp:taxon-name-part taxon-name-part-type="genus">Micrurapteryx</tp:taxon-name-part> <tp:taxon-name-part taxon-name-part-type="species">gradatella</tp:taxon-name-part></tp:taxon-name></italic> (slide MIC6942, specimen CNCLEP00122240) (Norway, Norvegica) <bold>42</bold> <italic><tp:taxon-name><tp:taxon-name-part taxon-name-part-type="genus">Micrurapteryx</tp:taxon-name-part> <tp:taxon-name-part taxon-name-part-type="species">caraganella</tp:taxon-name-part></tp:taxon-name></italic> (slide TRB4061, specimen NK415) (Russia, Krasnoyarsk) <bold>43</bold> <italic><tp:taxon-name><tp:taxon-name-part taxon-name-part-type="genus">Micrurapteryx</tp:taxon-name-part> <tp:taxon-name-part taxon-name-part-type="species">caraganella</tp:taxon-name-part></tp:taxon-name></italic> (slide MIC6997, specimen CNCLEP00132306) (Russia, Omsk). Scale bars: 500 µm (<bold>40, 41, 43</bold>), 200 µm (<bold>42</bold>).</p></caption><graphic xmlns:xlink="http://www.w3.org/1999/xlink" xlink:href="zookeys-579-099-g010.jpg" position="float" orientation="portrait" xlink:type="simple" id="oo_84677.jpg"/></fig><fig id="F12" position="float" orientation="portrait"><label>Figures 49–54.</label><caption><p>Pupa of <italic><tp:taxon-name><tp:taxon-name-part taxon-name-part-type="genus">Micrurapteryx</tp:taxon-name-part> <tp:taxon-name-part taxon-name-part-type="species">caraganella</tp:taxon-name-part></tp:taxon-name></italic> sp. n. <bold>49</bold> ventral view <bold>50</bold> lateral view (scale 0.8 mm) <bold>51</bold> frontal process (cocoon cutter), lateral view <bold>52</bold> dorsal view of Fig. <xref ref-type="fig" rid="F12">51</xref> <bold>53</bold> ventral view of Fig. <xref ref-type="fig" rid="F12">51</xref> <bold>54</bold> cremaster spines of X abdominal segment.</p></caption><graphic xmlns:xlink="http://www.w3.org/1999/xlink" xlink:href="zookeys-579-099-g012.jpg" position="float" orientation="portrait" xlink:type="simple" id="oo_84552.jpg"/></fig><fig id="F13" position="float" orientation="portrait"><label>Figures 55–58.</label><caption><p>Chaetotaxy of last instars larva of <italic><tp:taxon-name><tp:taxon-name-part taxon-name-part-type="genus">Micrurapteryx</tp:taxon-name-part> <tp:taxon-name-part taxon-name-part-type="species">caraganella</tp:taxon-name-part></tp:taxon-name></italic> sp. n. <bold>55</bold> lateral schematic of prothorax, mesothorax, and abdominal segments <bold>56</bold> dorsal view of head <bold>57</bold> ventral view of head (scale bar = 0.1 mm) <bold>58</bold> mandible (scale bar = 0.03 mm).</p></caption><graphic xmlns:xlink="http://www.w3.org/1999/xlink" xlink:href="zookeys-579-099-g013.jpg" position="float" orientation="portrait" xlink:type="simple" id="oo_84553.jpg"/></fig><fig id="F15" position="float" orientation="portrait"><label>Figures 65–76.</label><caption><p>Life history of <italic><tp:taxon-name><tp:taxon-name-part taxon-name-part-type="genus">Micrurapteryx</tp:taxon-name-part> <tp:taxon-name-part taxon-name-part-type="species">caraganella</tp:taxon-name-part></tp:taxon-name></italic> sp. n. in Siberia, Russia. <bold>65</bold> the species’ habitat <bold>66–67</bold> heavily defoliated bushes of <italic><tp:taxon-name><tp:taxon-name-part taxon-name-part-type="genus">Caragana</tp:taxon-name-part> <tp:taxon-name-part taxon-name-part-type="species">arborescens</tp:taxon-name-part></tp:taxon-name></italic> <bold>68–69</bold> blotch mines on the upperside of the leaf, at transmitted light, with visible larva in one of the mines <bold>70–71</bold> mines on <italic><tp:taxon-name><tp:taxon-name-part taxon-name-part-type="genus">Caragana</tp:taxon-name-part> <tp:taxon-name-part taxon-name-part-type="species">frutex</tp:taxon-name-part></tp:taxon-name></italic>, with long initial tunnels on the low side of the leaf (71) <bold>72</bold> mine on the leaf of <italic><tp:taxon-name><tp:taxon-name-part taxon-name-part-type="genus">Medicago</tp:taxon-name-part> <tp:taxon-name-part taxon-name-part-type="species">sativa</tp:taxon-name-part></tp:taxon-name></italic> <bold>73</bold> larvae ejecting fecal pellets out of the leaf mine by protruding rear part of the body through a slit on low side of the leaf on <italic><tp:taxon-name><tp:taxon-name-part taxon-name-part-type="genus">Caragana</tp:taxon-name-part> <tp:taxon-name-part taxon-name-part-type="species">boisii</tp:taxon-name-part></tp:taxon-name></italic> <bold>74</bold> larva vacating the mine on the low side of the leaf <bold>75</bold> larva spinning the cocoon on upper side of the leaf along the midrib <bold>76</bold> pupa in the transparent cocoon on lower side, perpendicular to the midrib. <italic>Collection sites</italic>: <bold>65, 68, 69</bold> Novosibirsk, Central Siberian botanical garden SB RAS, <italic><tp:taxon-name><tp:taxon-name-part taxon-name-part-type="genus">Caragana</tp:taxon-name-part> <tp:taxon-name-part taxon-name-part-type="species">arborescens</tp:taxon-name-part></tp:taxon-name></italic>, <named-content xmlns:xlink="http://www.w3.org/1999/xlink" content-type="date" xlink:type="simple">08.VIII.2012</named-content> <bold>73, 74</bold> same place, <italic><tp:taxon-name><tp:taxon-name-part taxon-name-part-type="genus">Caragana</tp:taxon-name-part> <tp:taxon-name-part taxon-name-part-type="species">boisii</tp:taxon-name-part></tp:taxon-name></italic>, <named-content xmlns:xlink="http://www.w3.org/1999/xlink" content-type="date" xlink:type="simple">14.VI.2012</named-content> <bold>66, 67</bold> Omsk, Victory Park, <italic><tp:taxon-name><tp:taxon-name-part taxon-name-part-type="genus">Caragana</tp:taxon-name-part> <tp:taxon-name-part taxon-name-part-type="species">arborescens</tp:taxon-name-part></tp:taxon-name></italic>, <named-content xmlns:xlink="http://www.w3.org/1999/xlink" content-type="date" xlink:type="simple">23.VII.2015</named-content> <bold>70, 71</bold> same place and date, <italic><tp:taxon-name><tp:taxon-name-part taxon-name-part-type="genus">Caragana</tp:taxon-name-part> <tp:taxon-name-part taxon-name-part-type="species">frutex</tp:taxon-name-part></tp:taxon-name></italic>; <bold>72</bold> same place and date, <italic><tp:taxon-name><tp:taxon-name-part taxon-name-part-type="genus">Medicago</tp:taxon-name-part> <tp:taxon-name-part taxon-name-part-type="species">sativa</tp:taxon-name-part></tp:taxon-name></italic> <bold>75, 76</bold> Krasnoyarsk, Akademgorodok, the left bank of the river Yenisei, <italic><tp:taxon-name><tp:taxon-name-part taxon-name-part-type="genus">Caragana</tp:taxon-name-part> <tp:taxon-name-part taxon-name-part-type="species">arborescens</tp:taxon-name-part></tp:taxon-name></italic>, <named-content xmlns:xlink="http://www.w3.org/1999/xlink" content-type="date" xlink:type="simple">15.VII.2013</named-content>.</p></caption><graphic xmlns:xlink="http://www.w3.org/1999/xlink" xlink:href="zookeys-579-099-g015.jpg" position="float" orientation="portrait" xlink:type="simple" id="oo_84555.jpg"/></fig><supplementary-material xmlns:xlink="http://www.w3.org/1999/xlink" id="S4" position="float" orientation="portrait" xlink:type="simple"><label>Supplementary material 4</label><caption><p>Figs S25–S36</p></caption><p>Data type: JPG image file</p><p>Explanation note: <italic><tp:taxon-name><tp:taxon-name-part taxon-name-part-type="genus">Micrurapteryx</tp:taxon-name-part> <tp:taxon-name-part taxon-name-part-type="species">occulta</tp:taxon-name-part></tp:taxon-name></italic> and <italic><tp:taxon-name><tp:taxon-name-part taxon-name-part-type="genus">Micrurapteryx</tp:taxon-name-part> <tp:taxon-name-part taxon-name-part-type="species">caraganella</tp:taxon-name-part></tp:taxon-name></italic>, male genitalia. The plate shows intraspecific variation of male genitalia in <italic><tp:taxon-name><tp:taxon-name-part taxon-name-part-type="genus">Micrurapteryx</tp:taxon-name-part> <tp:taxon-name-part taxon-name-part-type="species">occulta</tp:taxon-name-part></tp:taxon-name></italic>.</p><media xlink:href="zookeys-579-099-s004.jpg" mimetype="image" mime-subtype="jpeg" position="float" orientation="portrait" xlink:type="simple" id="oo_84563.jpg"/><permissions><license xlink:type="simple"><license-p>This dataset is made available under the Open Database License (http://opendatacommons.org/licenses/odbl/1.0/). The Open Database License (ODbL) is a license agreement intended to allow users to freely share, modify, and use this Dataset while maintaining this same freedom for others, provided that the original source and author(s) are credited.</license-p></license></permissions><attrib specific-use="authors">Natalia Kirichenko, Paolo Triberti, Marko Mutanen, Emmanuelle Magnoux, Jean-François Landry, Carlos Lopez-Vaamonde</attrib></supplementary-material><fig id="F14" position="float" orientation="portrait"><label>Figures 59–64.</label><caption><p>Life history of <italic><tp:taxon-name><tp:taxon-name-part taxon-name-part-type="genus">Micrurapteryx</tp:taxon-name-part> <tp:taxon-name-part taxon-name-part-type="species">gradatella</tp:taxon-name-part></tp:taxon-name></italic> in Eurasia. <bold>59–60</bold> mines on <italic><tp:taxon-name><tp:taxon-name-part taxon-name-part-type="genus">Vicia</tp:taxon-name-part> <tp:taxon-name-part taxon-name-part-type="species">amoena</tp:taxon-name-part></tp:taxon-name></italic> <bold>61</bold> abandoned mines on <italic><tp:taxon-name><tp:taxon-name-part taxon-name-part-type="genus">Vicia</tp:taxon-name-part> <tp:taxon-name-part taxon-name-part-type="species">amoena</tp:taxon-name-part></tp:taxon-name></italic> <bold>62</bold> blotch mines on upperside of the leaves <bold>63–64</bold> pupation on the upperside of the leaf and the cocoon on <italic><tp:taxon-name><tp:taxon-name-part taxon-name-part-type="genus">Lathyrus</tp:taxon-name-part> <tp:taxon-name-part taxon-name-part-type="species">linifolius</tp:taxon-name-part></tp:taxon-name>. Collection sites</italic>: <bold>59–60</bold> Russia, Krasnoyarsk, Yenisei river bank, near village Borovoe, <named-content xmlns:xlink="http://www.w3.org/1999/xlink" content-type="date" xlink:type="simple">5.VII.2015</named-content> <bold>61</bold> Russia, Krasnoyarsk, Yenisei river bank, near Karaulnaya, <named-content xmlns:xlink="http://www.w3.org/1999/xlink" content-type="date" xlink:type="simple">26.VI.2015</named-content> <bold>63–64</bold> Finland, Turku, <named-content xmlns:xlink="http://www.w3.org/1999/xlink" content-type="date" xlink:type="simple">18.VI.2014</named-content>.</p></caption><graphic xmlns:xlink="http://www.w3.org/1999/xlink" xlink:href="zookeys-579-099-g014.jpg" position="float" orientation="portrait" xlink:type="simple" id="oo_84554.jpg"/></fig></tp:treatment-sec><ref-list><ref id="B25"><mixed-citation xmlns:xlink="http://www.w3.org/1999/xlink" xlink:type="simple">
          <person-group><name name-style="western"><surname>Hering</surname><given-names>EM</given-names></name></person-group> (<year>1957</year>) <source>Bestimmungstabellen der Blattminen vom Europa einschliesslich des Mittelmeerbecken und der Kanarischen Inseln</source>. <volume>3 Bände</volume>. <publisher-name>W. Junk</publisher-name>, <publisher-loc>Gravenhage</publisher-loc>, <size units="page">1185+221 pp</size>.</mixed-citation></ref><ref id="B16"><mixed-citation xmlns:xlink="http://www.w3.org/1999/xlink" xlink:type="simple">
          <person-group><name name-style="western"><surname>Dovnar-Zapol’skiy</surname><given-names>DP</given-names></name></person-group> (<year>1969</year>) <source>Mining insects on plants of Kirgizia and adjacent territory.</source> <publisher-name>Ilim</publisher-name>, <publisher-loc>Frunze</publisher-loc>, <size units="page">148 pp</size>. <comment>[In Russian]</comment></mixed-citation></ref><ref id="B67"><mixed-citation xmlns:xlink="http://www.w3.org/1999/xlink" xlink:type="simple">
          <person-group><name name-style="western"><surname>Tomilova</surname><given-names>VN</given-names></name></person-group> (<year>1973</year>) <article-title>Mining insects of Eastern Siberia.</article-title> In: <person-group><name name-style="western"><surname>Kulik</surname><given-names>SA</given-names></name></person-group> (<role>Ed.</role>) <source>Fauna and Ecology of Insects of Eastern Siberia and the Russian Far East</source>. <publisher-name>The publishing house of Irkutsk university</publisher-name>, <publisher-loc>Irkutsk</publisher-loc>, <fpage>3</fpage>–<lpage>31</lpage>. <comment>[In Russian]</comment></mixed-citation></ref><ref id="B17"><mixed-citation xmlns:xlink="http://www.w3.org/1999/xlink" xlink:type="simple">
          <person-group><name name-style="western"><surname>Dovnar-Zapol’skiy</surname><given-names>DP</given-names></name><name name-style="western"><surname>Tomilova</surname><given-names>VN</given-names></name></person-group> (<year>1978</year>) <article-title>Leaf mining insects of Siberia and neighbor territories.</article-title> In: <person-group><name name-style="western"><surname>Kulik</surname><given-names>SA</given-names></name></person-group> (<role>Ed.</role>) <source>Insects of Eastern Siberia</source>. <publisher-name>The publishing house of Irkutsk university</publisher-name>, <publisher-loc>Irkutsk</publisher-loc>, <fpage>20</fpage>–<lpage>51</lpage>. <comment>[In Russian]</comment></mixed-citation></ref><ref id="B37"><mixed-citation xmlns:xlink="http://www.w3.org/1999/xlink" xlink:type="simple">
          <person-group><name name-style="western"><surname>Kuznetzov</surname><given-names>VI</given-names></name></person-group> (<year>1981</year>) <article-title>Fam. <tp:taxon-name><tp:taxon-name-part taxon-name-part-type="family">Gracillariidae</tp:taxon-name-part></tp:taxon-name> (Lithocolletiidae) – leaf blotch miners.</article-title> In: <person-group><name name-style="western"><surname>Medvedev</surname><given-names>GS</given-names></name></person-group> (<role>Ed.</role>) <source>A guide to the insects of the European part of the USSR – <tp:taxon-name><tp:taxon-name-part taxon-name-part-type="order">Lepidoptera</tp:taxon-name-part></tp:taxon-name> (Vol. 4. <tp:taxon-name><tp:taxon-name-part taxon-name-part-type="order">Lepidoptera</tp:taxon-name-part></tp:taxon-name>, Part 2)</source>. <publisher-name>Nauka</publisher-name>, <publisher-loc>Leningrad</publisher-loc>, <fpage>1</fpage>–<lpage>786</lpage>. <comment>[In Russian]</comment></mixed-citation></ref><ref id="B40"><mixed-citation xmlns:xlink="http://www.w3.org/1999/xlink" xlink:type="simple">
          <person-group><name name-style="western"><surname>Kuznetzov</surname><given-names>VI</given-names></name><name name-style="western"><surname>Tristan</surname><given-names>NI</given-names></name></person-group> (<year>1985</year>) <article-title>A review of the leaf blotch miners of the genus <italic><tp:taxon-name><tp:taxon-name-part taxon-name-part-type="genus">Micrurapteryx</tp:taxon-name-part></tp:taxon-name></italic> Spuler (<tp:taxon-name><tp:taxon-name-part taxon-name-part-type="order">Lepidoptera</tp:taxon-name-part></tp:taxon-name> <tp:taxon-name><tp:taxon-name-part taxon-name-part-type="family">Gracillariidae</tp:taxon-name-part></tp:taxon-name>) of the Palaearctic fauna.</article-title> <source>Entomologicheskoe Obozrenie</source> <volume>64</volume>(<issue>1</issue>): <fpage>177</fpage>–<lpage>192</lpage>. <comment>[In Russian]</comment></mixed-citation></ref><ref id="B52"><mixed-citation xmlns:xlink="http://www.w3.org/1999/xlink" xlink:type="simple">
          <person-group><name name-style="western"><surname>Noreika</surname><given-names>R</given-names></name></person-group> (<year>1997</year>) <chapter-title><tp:taxon-name><tp:taxon-name-part taxon-name-part-type="family">Gracillariidae</tp:taxon-name-part></tp:taxon-name>.</chapter-title> In: <person-group><name name-style="western"><surname>Ler</surname><given-names>PA</given-names></name></person-group> (<role>Ed.</role>) <source>Key to the insects of the Russian Far East (Volume 5) – <tp:taxon-name><tp:taxon-name-part taxon-name-part-type="order">Trichoptera</tp:taxon-name-part></tp:taxon-name> and <tp:taxon-name><tp:taxon-name-part taxon-name-part-type="order">Lepidoptera</tp:taxon-name-part></tp:taxon-name> (Part 1)</source>, <fpage>373</fpage>–<lpage>429</lpage>. <comment>[In Russian]</comment></mixed-citation></ref><ref id="B39"><mixed-citation xmlns:xlink="http://www.w3.org/1999/xlink" xlink:type="simple">
          <person-group><name name-style="western"><surname>Kuznetzov</surname><given-names>VI</given-names></name><name name-style="western"><surname>Baryshnikova</surname><given-names>SV</given-names></name></person-group> (<year>1998</year>) <article-title>Brief catalogue of the mining moths of the fam. <tp:taxon-name><tp:taxon-name-part taxon-name-part-type="family">Gracillariidae</tp:taxon-name-part></tp:taxon-name> (<tp:taxon-name><tp:taxon-name-part taxon-name-part-type="order">Lepidoptera</tp:taxon-name-part></tp:taxon-name>) of Russia and adjacent countries.</article-title> <source>Proceedings of the Zoological Institute of the Russian Academy of Sciences</source> <volume>274</volume>: <fpage>1</fpage>–<lpage>60</lpage>. <comment>[In Russian]</comment></mixed-citation></ref><ref id="B38"><mixed-citation xmlns:xlink="http://www.w3.org/1999/xlink" xlink:type="simple">
          <person-group><name name-style="western"><surname>Kuznetzov</surname><given-names>VI</given-names></name></person-group> (<year>1999</year>) <article-title>The family <tp:taxon-name><tp:taxon-name-part taxon-name-part-type="family">Gracillariidae</tp:taxon-name-part></tp:taxon-name> (<tp:taxon-name><tp:taxon-name-part taxon-name-part-type="family">Lithocolletidae</tp:taxon-name-part></tp:taxon-name>).</article-title> In: <person-group><name name-style="western"><surname>Kuznetzov</surname><given-names>VI</given-names></name></person-group> (<role>Ed.</role>) <source>Insects and mites – the pests of agricultural plants (V. III (2)) – <tp:taxon-name><tp:taxon-name-part taxon-name-part-type="order">Lepidoptera</tp:taxon-name-part></tp:taxon-name></source>. <publisher-name>Nauka</publisher-name>, <publisher-loc>Saint Petersburg</publisher-loc>, <fpage>9</fpage>–<lpage>46</lpage>. <comment>[In Russian]</comment></mixed-citation></ref><ref id="B18"><mixed-citation xmlns:xlink="http://www.w3.org/1999/xlink" xlink:type="simple">
          <person-group><name name-style="western"><surname>Ellis</surname><given-names>WN</given-names></name></person-group> (<year>2015</year>) <source>Bladmineerders van Europa (Leafminers of Europe)</source>. <publisher-loc>Netherlands</publisher-loc>. <ext-link xlink:type="simple" ext-link-type="uri" xlink:href="http://www.bladmineerders.nl/index.htm">http://www.bladmineerders.nl/index.htm</ext-link></mixed-citation></ref><ref id="B27"><mixed-citation xmlns:xlink="http://www.w3.org/1999/xlink" xlink:type="simple">
          <institution xlink:type="simple">ICZN</institution> (<year>1999</year>) <source>International Code of Zoological Nomenclature</source> (<edition>Fourth Edition</edition>). <publisher-name>The International Trust for Zoological Nomenclature</publisher-name>, <publisher-loc>London</publisher-loc>.</mixed-citation></ref><ref id="B55"><mixed-citation xmlns:xlink="http://www.w3.org/1999/xlink" xlink:type="simple">
          <person-group><name name-style="western"><surname>Patočka</surname><given-names>J</given-names></name><name name-style="western"><surname>Turčáni</surname><given-names>M</given-names></name></person-group> (<year>2005</year>) <source><tp:taxon-name><tp:taxon-name-part taxon-name-part-type="order">Lepidoptera</tp:taxon-name-part></tp:taxon-name> pupae: Central European species (1–2).</source> <publisher-name>Apollo Books</publisher-name>, <publisher-loc>Stenstrup</publisher-loc>, <size units="page">542 pp</size>.</mixed-citation></ref><ref id="B36"><mixed-citation xmlns:xlink="http://www.w3.org/1999/xlink" xlink:type="simple">
          <person-group><name name-style="western"><surname>Kumata</surname><given-names>T</given-names></name></person-group> (<year>1988</year>) <article-title>Japanese species of the <italic><tp:taxon-name><tp:taxon-name-part taxon-name-part-type="genus">Acrocercops</tp:taxon-name-part></tp:taxon-name></italic>-group (<tp:taxon-name><tp:taxon-name-part taxon-name-part-type="order">Lepidoptera</tp:taxon-name-part></tp:taxon-name>: <tp:taxon-name><tp:taxon-name-part taxon-name-part-type="family">Gracillariidae</tp:taxon-name-part></tp:taxon-name>) Part I. <tp:taxon-name><tp:taxon-name-part taxon-name-part-type="class">Insecta</tp:taxon-name-part></tp:taxon-name> matsumurana.</article-title> <source>New series</source> <volume>38</volume>: <fpage>1</fpage>–<lpage>111</lpage>.</mixed-citation></ref><ref id="B62"><mixed-citation xmlns:xlink="http://www.w3.org/1999/xlink" xlink:type="simple">
          <person-group><name name-style="western"><surname>Shortt</surname><given-names>KB</given-names></name><name name-style="western"><surname>Vamosi</surname><given-names>SM</given-names></name></person-group> (<year>2012</year>) <article-title>A review of the biology of the weedy Siberian peashrub, <italic><tp:taxon-name><tp:taxon-name-part taxon-name-part-type="genus">Caragana</tp:taxon-name-part> <tp:taxon-name-part taxon-name-part-type="species">arborescens</tp:taxon-name-part></tp:taxon-name></italic>, with an emphasis on its potential effects in North America.</article-title> <source>Botanical Studies</source> <volume>53</volume>: <fpage>1</fpage>–<lpage>8</lpage>.</mixed-citation></ref><ref id="B69"><mixed-citation xmlns:xlink="http://www.w3.org/1999/xlink" xlink:type="simple">
          <person-group><name name-style="western"><surname>Yingxin</surname><given-names>L</given-names></name><name name-style="western"><surname>Zhaoyang</surname><given-names>C</given-names></name><name name-style="western"><surname>Yakovlev</surname><given-names>GP</given-names></name></person-group> (<year>2010</year>) <source><tp:taxon-name><tp:taxon-name-part taxon-name-part-type="genus">Caragana</tp:taxon-name-part></tp:taxon-name> – Flora of China</source> (<volume>Volume 10</volume>). <publisher-name>Missouri Botanical Garden Press</publisher-name>, <publisher-loc>St Louis</publisher-loc>, <fpage>42</fpage>–<lpage>45</lpage>.</mixed-citation></ref><ref id="B64"><mixed-citation xmlns:xlink="http://www.w3.org/1999/xlink" xlink:type="simple">
          <person-group><name name-style="western"><surname>Sinev</surname><given-names>SY</given-names></name></person-group> (<role>Ed.</role>) (<year>2008</year>) <source>Catalogue of the <tp:taxon-name><tp:taxon-name-part taxon-name-part-type="order">Lepidoptera</tp:taxon-name-part></tp:taxon-name> of Russia.</source> <publisher-name>KMK Press</publisher-name>, <publisher-loc>Saint Petersburg–Moscow</publisher-loc>, <size units="page">425 pp</size>. <comment>[In Russian]</comment></mixed-citation></ref></ref-list></tp:taxon-treatment>
