# Supplementary material for: Systematics and biology of some species of Micrurapteryx Spuler (Lepidoptera, Gracillariidae) from the Holarctic Region, with re-description of M. caraganella (Hering) from Siberia
Source: Zookeys. 2016 Apr 11;(579):99–156. doi: 10.3897/zookeys.579.7166 (PMC4829971; doi:10.3897/zookeys.579.7166)
Supplement: XML Treatment for Micrurapteryx occulta [file zookeys.579.7166-treatment3.xml]

<!DOCTYPE tp:taxon-treatment
  PUBLIC "-//TaxonX//DTD Taxonomic Treatment Publishing DTD v0 20100105//EN" "tax-treatment-NSO.dtd">
<tp:taxon-treatment xmlns:tp="http://www.plazi.org/taxpub"><tp:treatment-meta><kwd-group><label>Taxon classification</label><kwd><named-content content-type="kingdom">Animalia</named-content></kwd><kwd><named-content content-type="order">Lepidoptera</named-content></kwd><kwd><named-content content-type="family">Gracillariidae</named-content></kwd></kwd-group><mixed-citation publication-type="journal"><person-group><name><surname>Kirichenko</surname><given-names>Natalia</given-names></name><name><surname>Triberti</surname><given-names>Paolo</given-names></name><name><surname>Mutanen</surname><given-names>Marko</given-names></name><name><surname>Magnoux</surname><given-names>Emmanuelle</given-names></name><name><surname>Landry</surname><given-names>Jean-François</given-names></name><name><surname>Lopez-Vaamonde</surname><given-names>Carlos</given-names></name></person-group><article-title>Systematics and biology of some species of <italic><tp:taxon-name><tp:taxon-name-part taxon-name-part-type="genus">Micrurapteryx</tp:taxon-name-part></tp:taxon-name></italic> Spuler (<tp:taxon-name><tp:taxon-name-part taxon-name-part-type="order">Lepidoptera</tp:taxon-name-part></tp:taxon-name>, <tp:taxon-name><tp:taxon-name-part taxon-name-part-type="family">Gracillariidae</tp:taxon-name-part></tp:taxon-name>) from the Holarctic Region, with re-description of <italic><tp:taxon-name><tp:taxon-name-part taxon-name-part-type="genus">M.</tp:taxon-name-part> <tp:taxon-name-part taxon-name-part-type="species">caraganella</tp:taxon-name-part></tp:taxon-name></italic> (Hering) from Siberia</article-title><source>Zookeys</source><day>11</day><month>4</month><year>2016</year><volume>2016</volume><issue>579</issue><fpage>99</fpage><lpage>156</lpage><pub-id pub-id-type="doi">10.3897/zookeys.579.7166</pub-id></mixed-citation></tp:treatment-meta><tp:nomenclature><tp:taxon-name>
              <tp:taxon-name-part taxon-name-part-type="genus">Micrurapteryx</tp:taxon-name-part>
              <tp:taxon-name-part taxon-name-part-type="species">occulta</tp:taxon-name-part>
            </tp:taxon-name><tp:taxon-authority>(Braun, 1922)</tp:taxon-authority><tp:taxon-status xmlns:xlink="http://www.w3.org/1999/xlink" xlink:type="simple">comb. n.</tp:taxon-status><xref ref-type="fig" rid="F4">Figs 6–8</xref><xref ref-type="fig" rid="F5">, 9–10</xref><xref ref-type="fig" rid="F7">, 15</xref><xref ref-type="fig" rid="F7">, 21</xref><xref ref-type="fig" rid="F9">, 32–39</xref><xref ref-type="fig" rid="F11">, 44–46</xref></tp:nomenclature><tp:treatment-sec sec-type="Citations"><title>Citations.</title><p>[<italic><tp:taxon-name><tp:taxon-name-part taxon-name-part-type="genus">Parectopa</tp:taxon-name-part> <tp:taxon-name-part taxon-name-part-type="species">occulta</tp:taxon-name-part></tp:taxon-name></italic> Braun, 1922: 91; <xref ref-type="bibr" rid="B49">McDunnough 1939</xref>: 98; <xref ref-type="bibr" rid="B13">Davis 1983</xref>: 9. Type locality: Powell County, Kentucky, U.S.A.]</p><p>[<italic><tp:taxon-name><tp:taxon-name-part taxon-name-part-type="genus">Parectopa</tp:taxon-name-part> <tp:taxon-name-part taxon-name-part-type="species">albicostella</tp:taxon-name-part></tp:taxon-name></italic> Braun, 1925: 213; <xref ref-type="bibr" rid="B49">McDunnough 1939</xref>: 98; <xref ref-type="bibr" rid="B13">Davis 1983</xref>: 9; <bold>syn. n.</bold> Type locality: Spring Hollow, Cache County, Utah, U.S.A.]</p></tp:treatment-sec><tp:treatment-sec sec-type="type material"><title>Type material examined.</title><p>
              <italic><tp:taxon-name><tp:taxon-name-part taxon-name-part-type="genus">Parectopa</tp:taxon-name-part> <tp:taxon-name-part taxon-name-part-type="species">occulta</tp:taxon-name-part></tp:taxon-name></italic>: Holotype female, in <named-content xmlns:xlink="http://www.w3.org/1999/xlink" content-type="dwc:institutional_code" xlink:type="simple">ANSP</named-content>, labelled: “B. 1071, | Powell Co., | Ky. i. VII. 12. 21 [handwritten]; “TYPE | Collection of | Annette F. Braun” [red, printed]; “<tp:taxon-name><tp:taxon-name-part taxon-name-part-type="genus">Parectopa</tp:taxon-name-part></tp:taxon-name> | <tp:taxon-name><tp:taxon-name-part taxon-name-part-type="species">occulta</tp:taxon-name-part></tp:taxon-name> | Type Braun” [handwritten with top and bottom black border]; “Specimen ID | CNCLEP | 00123636” [printed]; “genitalia slide | JFL 1748 ♀” [pale green, printed except sex symbol handwritten]. The “B. 1971” refers to a Braun rearing lot number and corresponding sheet of rearing notes preserved with her collection in <named-content xmlns:xlink="http://www.w3.org/1999/xlink" content-type="dwc:institutional_code" xlink:type="simple">ANSP</named-content>. In the original description (<xref ref-type="bibr" rid="B5">Braun 1922</xref>) she provided the host information (<italic><tp:taxon-name><tp:taxon-name-part taxon-name-part-type="genus">Vicia</tp:taxon-name-part> <tp:taxon-name-part taxon-name-part-type="species">caroliniana</tp:taxon-name-part></tp:taxon-name></italic> Walter) and observations on the larval mine and cocoon.</p><p>
              <italic><tp:taxon-name><tp:taxon-name-part taxon-name-part-type="genus">Parectopa</tp:taxon-name-part> <tp:taxon-name-part taxon-name-part-type="species">albicostella</tp:taxon-name-part></tp:taxon-name></italic>: Holotype male, in <named-content xmlns:xlink="http://www.w3.org/1999/xlink" content-type="dwc:institutional_code" xlink:type="simple">ANSP</named-content>, labelled: “B. 1199” [handwritten]; “Cache Co. Utah | i. VIII.5.24 | Annette F. Braun” [printed, second line handwritten]; “TYPE | Collection of | Annette F. Braun” [red, printed]; “<tp:taxon-name><tp:taxon-name-part taxon-name-part-type="genus">Parectopa</tp:taxon-name-part></tp:taxon-name> | <tp:taxon-name><tp:taxon-name-part taxon-name-part-type="species">albicostella</tp:taxon-name-part></tp:taxon-name> | Type Braun” [handwritten with top and bottom black border]; “♂ genitalia on | slide 3764 | D.R. Davis” [printed with black border, number handwritten]; “Photograph | on file | <named-content xmlns:xlink="http://www.w3.org/1999/xlink" content-type="dwc:institutional_code" xlink:type="simple">USNM</named-content>” [printed with blue border]; “Specimen ID | CNCLEP | 00123635” [printed]. Regarding the type locality, the holotype labels indicated only “Cache Co.” and no host but in her paper with the original description, <xref ref-type="bibr" rid="B6">Braun (1925)</xref> provided more precise information about the collecting site and indicated that it was reared from an undetermined “vetch” (presumably a herbaceous <tp:taxon-name><tp:taxon-name-part taxon-name-part-type="family">Fabaceae</tp:taxon-name-part></tp:taxon-name> with <italic><tp:taxon-name><tp:taxon-name-part taxon-name-part-type="genus">Vicia</tp:taxon-name-part></tp:taxon-name></italic>-like foliage). The “B. 1199” refers to a Braun’s rearing lot number and corresponding sheet of rearing notes preserved with her collection in <named-content xmlns:xlink="http://www.w3.org/1999/xlink" content-type="dwc:institutional_code" xlink:type="simple">ANSP</named-content>.</p></tp:treatment-sec><tp:treatment-sec sec-type="Other specimens examined"><title>Other specimens examined.</title><p>See Tables <xref ref-type="table" rid="T1">1</xref>, Suppl. material <xref ref-type="supplementary-material" rid="S1">1</xref>: Table S2.</p></tp:treatment-sec><tp:treatment-sec sec-type="Diagnosis"><title>Diagnosis.</title><p>Superficially, <italic><tp:taxon-name><tp:taxon-name-part taxon-name-part-type="genus">Micrurapteryx</tp:taxon-name-part> <tp:taxon-name-part taxon-name-part-type="species">occulta</tp:taxon-name-part></tp:taxon-name></italic> is virtually indistinguishable from the other species treated here, especially when the substantial amount of individual variation in coloration is taken into account. Most specimens have the head, thorax, costal and dorsal margins and strigulae of the forewing white, contrasting sharply with the dark brown disk and ground color. However, in several specimens, the white areas are obscured by a suffusion of dark-tipped scales which gives them an overall dark, peppery appearance. The genitalia of both sexes are amply different from <italic><tp:taxon-name><tp:taxon-name-part taxon-name-part-type="genus">Micrurapteryx</tp:taxon-name-part> <tp:taxon-name-part taxon-name-part-type="species">salicifoliella</tp:taxon-name-part></tp:taxon-name></italic>, the only other North American species (Figs <xref ref-type="fig" rid="F7">16</xref>, <xref ref-type="fig" rid="F7">22</xref>, <xref ref-type="fig" rid="F8">28</xref>, <xref ref-type="fig" rid="F8">29</xref>, <xref ref-type="fig" rid="F11">48</xref>). When compared to Palearctic <italic><tp:taxon-name><tp:taxon-name-part taxon-name-part-type="genus">Micrurapteryx</tp:taxon-name-part></tp:taxon-name></italic>, its genitalia are most similar to those of <italic><tp:taxon-name><tp:taxon-name-part taxon-name-part-type="genus">Micrurapteryx</tp:taxon-name-part> <tp:taxon-name-part taxon-name-part-type="species">gradatella</tp:taxon-name-part></tp:taxon-name></italic>, from which it differs in having a single elongate cornutus and the latero-medial tooth projecting, whereas <italic><tp:taxon-name><tp:taxon-name-part taxon-name-part-type="genus">Micrurapteryx</tp:taxon-name-part> <tp:taxon-name-part taxon-name-part-type="species">gradatella</tp:taxon-name-part></tp:taxon-name></italic> has a second cornutus consisting in a small, separate spine and its latero-medial tooth is elongate and flat. In the female genitalia of <italic><tp:taxon-name><tp:taxon-name-part taxon-name-part-type="genus">Micrurapteryx</tp:taxon-name-part> <tp:taxon-name-part taxon-name-part-type="species">occulta</tp:taxon-name-part></tp:taxon-name></italic>, the posterior sclerotized papillate section of the ductus bursae is slightly shorter relative to the anterior membranous section, or less than half the length from the <!--PageBreak-->antrum to the corpus bursae; in <italic><tp:taxon-name><tp:taxon-name-part taxon-name-part-type="genus">Micrurapteryx</tp:taxon-name-part> <tp:taxon-name-part taxon-name-part-type="species">gradatella</tp:taxon-name-part></tp:taxon-name></italic>, the papillate section extends to about two-thirds of the ductus length. The two species are closely related morphologically, genetically, and biologically.</p><!--PageBreak--></tp:treatment-sec><tp:treatment-sec sec-type="Description of adult"><title>Description of adult</title><p>(Figs <xref ref-type="fig" rid="F4">6</xref>–<xref ref-type="fig" rid="F5">10</xref>). Wingspan 8.7–11.7 mm (average 10.1 mm; <named-content xmlns:xlink="http://www.w3.org/1999/xlink" content-type="specimen-count" xlink:type="simple">44 specimens</named-content>).</p><fig id="F4" position="float" orientation="portrait"><label>Figures 6–8.</label><caption><p>Adults of <italic><tp:taxon-name><tp:taxon-name-part taxon-name-part-type="genus">Micrurapteryx</tp:taxon-name-part></tp:taxon-name></italic>. <bold>6</bold> <italic><tp:taxon-name><tp:taxon-name-part taxon-name-part-type="genus">Micrurapteryx</tp:taxon-name-part> <tp:taxon-name-part taxon-name-part-type="species">occulta</tp:taxon-name-part></tp:taxon-name></italic>, specimen CNCLEP00038523 ♂ (Canada, Ontario, Dunrobi) <bold>7</bold> <italic><tp:taxon-name><tp:taxon-name-part taxon-name-part-type="genus">Micrurapteryx</tp:taxon-name-part> <tp:taxon-name-part taxon-name-part-type="species">occulta</tp:taxon-name-part></tp:taxon-name></italic> (“<italic><tp:taxon-name><tp:taxon-name-part taxon-name-part-type="genus">Parectopa</tp:taxon-name-part> <tp:taxon-name-part taxon-name-part-type="species">occulta</tp:taxon-name-part></tp:taxon-name></italic>” holotype), specimen CNCLEP00123636 ♀ (USA, Kentucky, Powell County) <bold>8</bold> <italic><tp:taxon-name><tp:taxon-name-part taxon-name-part-type="genus">Micrurapteryx</tp:taxon-name-part> <tp:taxon-name-part taxon-name-part-type="species">albicostella</tp:taxon-name-part></tp:taxon-name></italic> (“<italic><tp:taxon-name><tp:taxon-name-part taxon-name-part-type="genus">Parectopa</tp:taxon-name-part> <tp:taxon-name-part taxon-name-part-type="species">albicostella</tp:taxon-name-part></tp:taxon-name></italic>” holotype), specimen CNCLEP00123635 ♂ (USA, Utah, Cache County, Spring Hollow). Scale bars: 2 mm.</p></caption><graphic xmlns:xlink="http://www.w3.org/1999/xlink" xlink:href="zookeys-579-099-g004.jpg" position="float" orientation="portrait" xlink:type="simple" id="oo_84544.jpg"/></fig><fig id="F5" position="float" orientation="portrait"><label>Figures 9–10.</label><caption><p>Adults of <italic><tp:taxon-name><tp:taxon-name-part taxon-name-part-type="genus">Micrurapteryx</tp:taxon-name-part></tp:taxon-name></italic>. <bold>9</bold> <italic><tp:taxon-name><tp:taxon-name-part taxon-name-part-type="genus">Micrurapteryx</tp:taxon-name-part> <tp:taxon-name-part taxon-name-part-type="species">occulta</tp:taxon-name-part></tp:taxon-name></italic>, specimen CNCLEP00117698 ♀, ex <italic><tp:taxon-name><tp:taxon-name-part taxon-name-part-type="genus">Caragana</tp:taxon-name-part></tp:taxon-name></italic> (Canada, British Columbia, Lumby) <bold>10</bold> <italic><tp:taxon-name><tp:taxon-name-part taxon-name-part-type="genus">Micrurapteryx</tp:taxon-name-part> <tp:taxon-name-part taxon-name-part-type="species">occulta</tp:taxon-name-part></tp:taxon-name></italic>, specimen CNCLEP00121159 ♂ ex <italic><tp:taxon-name><tp:taxon-name-part taxon-name-part-type="genus">Lupinus</tp:taxon-name-part></tp:taxon-name></italic> (Canada, British Columbia, Mt Kobau). Scale bars: 2 mm.</p></caption><graphic xmlns:xlink="http://www.w3.org/1999/xlink" xlink:href="zookeys-579-099-g005.jpg" position="float" orientation="portrait" xlink:type="simple" id="oo_84545.jpg"/></fig><p>
              <italic>Head</italic>. Frons and vertex white in most specimens, or dark from admixture of dark brown scales in dark specimens. Labial palpus shape as in <italic><tp:taxon-name><tp:taxon-name-part taxon-name-part-type="genus">Micrurapteryx</tp:taxon-name-part> <tp:taxon-name-part taxon-name-part-type="species">gradatella</tp:taxon-name-part></tp:taxon-name></italic>, outer surface of article 2 dark brown, inner surface from all white to nearly all dark brown; article 3 variously ringed with dark brown in distal half in many. Antenna dorsally fuscous throughout, ventrally with scale, pedicel, and in many ¼ to ⅓ of flagellum white; pecten absent.</p><p>
              <italic>Thorax</italic>. Dorsum white in pale (most) specimens, predominantly dark brown peppered with white in dark specimens. Tegulae dark brown. Legs as in <italic><tp:taxon-name><tp:taxon-name-part taxon-name-part-type="genus">Micrurapteryx</tp:taxon-name-part> <tp:taxon-name-part taxon-name-part-type="species">gradatella</tp:taxon-name-part></tp:taxon-name></italic>.</p><p>
              <italic>Forewing</italic>. Pattern very similar to that of <italic><tp:taxon-name><tp:taxon-name-part taxon-name-part-type="genus">Micrurapteryx</tp:taxon-name-part> <tp:taxon-name-part taxon-name-part-type="species">gradatella</tp:taxon-name-part></tp:taxon-name></italic>, but rather variable: in several specimens, dark portion of disk with pale-based, dark-tipped scales giving the appearance of pale suffusion; white dorsal margin in some specimens obscured by suffusion of dark-tipped scales; terminal portion between strigulae 4 and 5 and around apical spot rufous in specimens with white costa and margin. Forewing of darker specimens with overall peppery appearance.</p><p>
              <italic>Abdomen</italic>. (Figs <xref ref-type="fig" rid="F7">15</xref>, <xref ref-type="fig" rid="F7">21</xref>). Pale grey dorsally, white ventrally. In male coremata of intersegmental membrane 6–7 about 0.5× width of S7.</p><p>
              <italic>Male genitalia</italic> (Figs <xref ref-type="fig" rid="F9">32–39</xref>, Suppl. material <xref ref-type="supplementary-material" rid="S2">2</xref>–<xref ref-type="supplementary-material" rid="S4">4</xref>: Figs S01–S34). 32 preparations examined. Very similar to <italic><tp:taxon-name><tp:taxon-name-part taxon-name-part-type="genus">Micrurapteryx</tp:taxon-name-part> <tp:taxon-name-part taxon-name-part-type="species">gradatella</tp:taxon-name-part></tp:taxon-name></italic>. Tegumen about 0.2× length of valva, with long and thin peduncular arms, apex subtriangular or subconical, with jagged edge, sometimes slightly indented. A pair of elongate lamellae about as long as tegumen-peduncular arms bracing the sides of anal tube, their distal portion with oblique wrinkles. Anal tube with 1 or 2 setae in few specimens, without seta in most. Latero-medial spine of phallus simple in most specimens, bitoothed in some specimens (including the holotype of <italic><tp:taxon-name><tp:taxon-name-part taxon-name-part-type="genus">Parectopa</tp:taxon-name-part> <tp:taxon-name-part taxon-name-part-type="species">albicostella</tp:taxon-name-part></tp:taxon-name></italic>), tri-toothed observed in one specimen (Table <xref ref-type="table" rid="T3">3</xref>), the spine projecting dorso-laterally from the phallus surface.</p><table-wrap id="T3" position="float" orientation="portrait"><label>Table 3.</label><caption><p>Morphological variation in <italic><tp:taxon-name><tp:taxon-name-part taxon-name-part-type="genus">Micrurapteryx</tp:taxon-name-part> <tp:taxon-name-part taxon-name-part-type="species">occulta</tp:taxon-name-part></tp:taxon-name></italic> from North America.</p></caption><table id="TID0E44DK" rules="all"><tbody><tr><th rowspan="2" colspan="1">№</th><th rowspan="2" colspan="1">Specimen ID and genitalia preparation in []</th><th rowspan="2" colspan="1">BIN</th><th rowspan="2" colspan="1">Province / State</th><th rowspan="2" colspan="1">Head color</th><th rowspan="2" colspan="1">Thorax color</th><th rowspan="2" colspan="1">Forewing costa</th><th rowspan="2" colspan="1">Color of forewing apical area</th><th rowspan="1" colspan="2">Phallus</th><th rowspan="2" colspan="1">Anal tube setae</th><th rowspan="2" colspan="1">Signa</th></tr><tr><th rowspan="1" colspan="1">median tooth</th><th rowspan="1" colspan="1">apical tooth</th></tr><tr><td rowspan="1" colspan="1">1</td><td rowspan="1" colspan="1">AC006119, [<named-content xmlns:xlink="http://www.w3.org/1999/xlink" content-type="dwc:institutional_code" xlink:type="simple">MIC</named-content> 6948♂]</td><td rowspan="1" colspan="1">
                      <ext-link xmlns:xlink="http://www.w3.org/1999/xlink" xlink:type="simple" ext-link-type="uri" xlink:href="http://boldsystems.org/index.php/Public_BarcodeCluster?clusteruri=BOLD:AAD5802">BOLD:AAD5802</ext-link>
                    </td><td rowspan="1" colspan="1">Québec</td><td rowspan="1" colspan="1">white</td><td rowspan="1" colspan="1">white</td><td rowspan="1" colspan="1">white</td><td rowspan="1" colspan="1">rufous</td><td rowspan="1" colspan="1">single</td><td rowspan="1" colspan="1">sharp</td><td rowspan="1" colspan="1">0</td><td rowspan="1" colspan="1">–</td></tr><tr><td rowspan="1" colspan="1">2</td><td rowspan="1" colspan="1">AC006130, [<named-content xmlns:xlink="http://www.w3.org/1999/xlink" content-type="dwc:institutional_code" xlink:type="simple">MIC</named-content> 6939♂]</td><td rowspan="1" colspan="1">
                      <ext-link xmlns:xlink="http://www.w3.org/1999/xlink" xlink:type="simple" ext-link-type="uri" xlink:href="http://boldsystems.org/index.php/Public_BarcodeCluster?clusteruri=BOLD:AAD5802">BOLD:AAD5802</ext-link>
                    </td><td rowspan="1" colspan="1">Québec</td><td rowspan="1" colspan="1">white</td><td rowspan="1" colspan="1">white</td><td rowspan="1" colspan="1">white</td><td rowspan="1" colspan="1">rufous</td><td rowspan="1" colspan="1">single</td><td rowspan="1" colspan="1">sharp</td><td rowspan="1" colspan="1">2</td><td rowspan="1" colspan="1">–</td></tr><tr><td rowspan="1" colspan="1">3</td><td rowspan="1" colspan="1">AC006629, [<named-content xmlns:xlink="http://www.w3.org/1999/xlink" content-type="dwc:institutional_code" xlink:type="simple">MIC</named-content> 6946♂]</td><td rowspan="1" colspan="1">
                      <ext-link xmlns:xlink="http://www.w3.org/1999/xlink" xlink:type="simple" ext-link-type="uri" xlink:href="http://boldsystems.org/index.php/Public_BarcodeCluster?clusteruri=BOLD:AAD5802">BOLD:AAD5802</ext-link>
                    </td><td rowspan="1" colspan="1">Québec</td><td rowspan="1" colspan="1">white</td><td rowspan="1" colspan="1">white</td><td rowspan="1" colspan="1">white</td><td rowspan="1" colspan="1">rufous</td><td rowspan="1" colspan="1">single</td><td rowspan="1" colspan="1">sharp</td><td rowspan="1" colspan="1">1</td><td rowspan="1" colspan="1">–</td></tr><tr><td rowspan="1" colspan="1">4</td><td rowspan="1" colspan="1">BIOUG02884-D02*, [<named-content xmlns:xlink="http://www.w3.org/1999/xlink" content-type="dwc:institutional_code" xlink:type="simple">MIC</named-content> 7560♂]</td><td rowspan="1" colspan="1">
                      <ext-link xmlns:xlink="http://www.w3.org/1999/xlink" xlink:type="simple" ext-link-type="uri" xlink:href="http://boldsystems.org/index.php/Public_BarcodeCluster?clusteruri=BOLD:AAD5802">BOLD:AAD5802</ext-link>
                    </td><td rowspan="1" colspan="1">Alberta</td><td rowspan="1" colspan="1">–</td><td rowspan="1" colspan="1">–</td><td rowspan="1" colspan="1">–</td><td rowspan="1" colspan="1">–</td><td rowspan="1" colspan="1">single</td><td rowspan="1" colspan="1">blunt</td><td rowspan="1" colspan="1">0</td><td rowspan="1" colspan="1">–</td></tr><tr><td rowspan="1" colspan="1">5</td><td rowspan="1" colspan="1">BIOUG03017-H02*, [<named-content xmlns:xlink="http://www.w3.org/1999/xlink" content-type="dwc:institutional_code" xlink:type="simple">MIC</named-content> 7553♂]</td><td rowspan="1" colspan="1">
                      <ext-link xmlns:xlink="http://www.w3.org/1999/xlink" xlink:type="simple" ext-link-type="uri" xlink:href="http://boldsystems.org/index.php/Public_BarcodeCluster?clusteruri=BOLD:AAD5802">BOLD:AAD5802</ext-link>
                    </td><td rowspan="1" colspan="1">Manitoba</td><td rowspan="1" colspan="1">–</td><td rowspan="1" colspan="1">–</td><td rowspan="1" colspan="1">–</td><td rowspan="1" colspan="1">–</td><td rowspan="1" colspan="1">single</td><td rowspan="1" colspan="1">sharp</td><td rowspan="1" colspan="1">0</td><td rowspan="1" colspan="1">–</td></tr><tr><td rowspan="1" colspan="1">6</td><td rowspan="1" colspan="1">BIOUG03484-B11*, [<named-content xmlns:xlink="http://www.w3.org/1999/xlink" content-type="dwc:institutional_code" xlink:type="simple">MIC</named-content> 7458♂]</td><td rowspan="1" colspan="1">
                      <ext-link xmlns:xlink="http://www.w3.org/1999/xlink" xlink:type="simple" ext-link-type="uri" xlink:href="http://boldsystems.org/index.php/Public_BarcodeCluster?clusteruri=BOLD:AAD5802">BOLD:AAD5802</ext-link>
                    </td><td rowspan="1" colspan="1">Alberta</td><td rowspan="1" colspan="1">–</td><td rowspan="1" colspan="1">–</td><td rowspan="1" colspan="1">–</td><td rowspan="1" colspan="1">–</td><td rowspan="1" colspan="1">double sharp</td><td rowspan="1" colspan="1">sharp</td><td rowspan="1" colspan="1">0</td><td rowspan="1" colspan="1">–</td></tr><tr><td rowspan="1" colspan="1">7</td><td rowspan="1" colspan="1">BIOUG03754-B12*, [<named-content xmlns:xlink="http://www.w3.org/1999/xlink" content-type="dwc:institutional_code" xlink:type="simple">MIC</named-content> 7556♀]</td><td rowspan="1" colspan="1">
                      <ext-link xmlns:xlink="http://www.w3.org/1999/xlink" xlink:type="simple" ext-link-type="uri" xlink:href="http://boldsystems.org/index.php/Public_BarcodeCluster?clusteruri=BOLD:AAD5802">BOLD:AAD5802</ext-link>
                    </td><td rowspan="1" colspan="1">Manitoba</td><td rowspan="1" colspan="1">–</td><td rowspan="1" colspan="1">–</td><td rowspan="1" colspan="1">–</td><td rowspan="1" colspan="1">–</td><td rowspan="1" colspan="1">–</td><td rowspan="1" colspan="1">–</td><td rowspan="1" colspan="1">–</td><td rowspan="1" colspan="1">7</td></tr><tr><td rowspan="1" colspan="1">8</td><td rowspan="1" colspan="1">BIOUG03957-A01*, [<named-content xmlns:xlink="http://www.w3.org/1999/xlink" content-type="dwc:institutional_code" xlink:type="simple">MIC</named-content> 7557♀]</td><td rowspan="1" colspan="1">
                      <ext-link xmlns:xlink="http://www.w3.org/1999/xlink" xlink:type="simple" ext-link-type="uri" xlink:href="http://boldsystems.org/index.php/Public_BarcodeCluster?clusteruri=BOLD:AAD5802">BOLD:AAD5802</ext-link>
                    </td><td rowspan="1" colspan="1">Manitoba</td><td rowspan="1" colspan="1">–</td><td rowspan="1" colspan="1">–</td><td rowspan="1" colspan="1">–</td><td rowspan="1" colspan="1">–</td><td rowspan="1" colspan="1">–</td><td rowspan="1" colspan="1">–</td><td rowspan="1" colspan="1">–</td><td rowspan="1" colspan="1">4</td></tr><tr><td rowspan="1" colspan="1">9</td><td rowspan="1" colspan="1">BIOUG06714-A06*, [<named-content xmlns:xlink="http://www.w3.org/1999/xlink" content-type="dwc:institutional_code" xlink:type="simple">MIC</named-content> 7455♂]</td><td rowspan="1" colspan="1">
                      <ext-link xmlns:xlink="http://www.w3.org/1999/xlink" xlink:type="simple" ext-link-type="uri" xlink:href="http://boldsystems.org/index.php/Public_BarcodeCluster?clusteruri=BOLD:AAD5802">BOLD:AAD5802</ext-link>
                    </td><td rowspan="1" colspan="1">California</td><td rowspan="1" colspan="1">–</td><td rowspan="1" colspan="1">–</td><td rowspan="1" colspan="1">–</td><td rowspan="1" colspan="1">–</td><td rowspan="1" colspan="1">double sharp</td><td rowspan="1" colspan="1">sharp</td><td rowspan="1" colspan="1">0</td><td rowspan="1" colspan="1">–</td></tr><tr><td rowspan="1" colspan="1">10</td><td rowspan="1" colspan="1">BIOUG06814-D03*, [<named-content xmlns:xlink="http://www.w3.org/1999/xlink" content-type="dwc:institutional_code" xlink:type="simple">MIC</named-content> 7559♀]</td><td rowspan="1" colspan="1">
                      <ext-link xmlns:xlink="http://www.w3.org/1999/xlink" xlink:type="simple" ext-link-type="uri" xlink:href="http://boldsystems.org/index.php/Public_BarcodeCluster?clusteruri=BOLD:AAD5802">BOLD:AAD5802</ext-link>
                    </td><td rowspan="1" colspan="1">Alberta</td><td rowspan="1" colspan="1">–</td><td rowspan="1" colspan="1">–</td><td rowspan="1" colspan="1">–</td><td rowspan="1" colspan="1">–</td><td rowspan="1" colspan="1">–</td><td rowspan="1" colspan="1">–</td><td rowspan="1" colspan="1">–</td><td rowspan="1" colspan="1">4</td></tr><tr><td rowspan="1" colspan="1">11</td><td rowspan="1" colspan="1">BIOUG08285-A11*, [<named-content xmlns:xlink="http://www.w3.org/1999/xlink" content-type="dwc:institutional_code" xlink:type="simple">MIC</named-content> 7555♀]</td><td rowspan="1" colspan="1">
                      <ext-link xmlns:xlink="http://www.w3.org/1999/xlink" xlink:type="simple" ext-link-type="uri" xlink:href="http://boldsystems.org/index.php/Public_BarcodeCluster?clusteruri=BOLD:AAD5802">BOLD:AAD5802</ext-link>
                    </td><td rowspan="1" colspan="1">Saskatchewan</td><td rowspan="1" colspan="1">–</td><td rowspan="1" colspan="1">–</td><td rowspan="1" colspan="1">–</td><td rowspan="1" colspan="1">–</td><td rowspan="1" colspan="1">–</td><td rowspan="1" colspan="1">–</td><td rowspan="1" colspan="1">–</td><td rowspan="1" colspan="1">8</td></tr><tr><td rowspan="1" colspan="1">12</td><td rowspan="1" colspan="1">BIOUG08285-E05*, [<named-content xmlns:xlink="http://www.w3.org/1999/xlink" content-type="dwc:institutional_code" xlink:type="simple">MIC</named-content> 7460♀]</td><td rowspan="1" colspan="1">
                      <ext-link xmlns:xlink="http://www.w3.org/1999/xlink" xlink:type="simple" ext-link-type="uri" xlink:href="http://boldsystems.org/index.php/Public_BarcodeCluster?clusteruri=BOLD:AAD5802">BOLD:AAD5802</ext-link>
                    </td><td rowspan="1" colspan="1">Saskatchewan</td><td rowspan="1" colspan="1">–</td><td rowspan="1" colspan="1">–</td><td rowspan="1" colspan="1">–</td><td rowspan="1" colspan="1">–</td><td rowspan="1" colspan="1">–</td><td rowspan="1" colspan="1">–</td><td rowspan="1" colspan="1">–</td><td rowspan="1" colspan="1">5</td></tr><tr><td rowspan="1" colspan="1">13</td><td rowspan="1" colspan="1">BIOUG08486-H06*, [<named-content xmlns:xlink="http://www.w3.org/1999/xlink" content-type="dwc:institutional_code" xlink:type="simple">MIC</named-content> 7561♂]</td><td rowspan="1" colspan="1">
                      <ext-link xmlns:xlink="http://www.w3.org/1999/xlink" xlink:type="simple" ext-link-type="uri" xlink:href="http://boldsystems.org/index.php/Public_BarcodeCluster?clusteruri=BOLD:AAD5802">BOLD:AAD5802</ext-link>
                    </td><td rowspan="1" colspan="1">Alberta</td><td rowspan="1" colspan="1">–</td><td rowspan="1" colspan="1">–</td><td rowspan="1" colspan="1">–</td><td rowspan="1" colspan="1">–</td><td rowspan="1" colspan="1">single</td><td rowspan="1" colspan="1">blunt</td><td rowspan="1" colspan="1">0</td><td rowspan="1" colspan="1">–</td></tr><tr><td rowspan="1" colspan="1">14</td><td rowspan="1" colspan="1">BIOUG09474-A06*, [<named-content xmlns:xlink="http://www.w3.org/1999/xlink" content-type="dwc:institutional_code" xlink:type="simple">MIC</named-content> 7554♂]</td><td rowspan="1" colspan="1">
                      <ext-link xmlns:xlink="http://www.w3.org/1999/xlink" xlink:type="simple" ext-link-type="uri" xlink:href="http://boldsystems.org/index.php/Public_BarcodeCluster?clusteruri=BOLD:AAD5802">BOLD:AAD5802</ext-link>
                    </td><td rowspan="1" colspan="1">Newfoundland</td><td rowspan="1" colspan="1">–</td><td rowspan="1" colspan="1">–</td><td rowspan="1" colspan="1">–</td><td rowspan="1" colspan="1">–</td><td rowspan="1" colspan="1">single</td><td rowspan="1" colspan="1">sharp</td><td rowspan="1" colspan="1">0</td><td rowspan="1" colspan="1">–</td></tr><tr><td rowspan="1" colspan="1">15</td><td rowspan="1" colspan="1">BIOUG16138-A01*, [<named-content xmlns:xlink="http://www.w3.org/1999/xlink" content-type="dwc:institutional_code" xlink:type="simple">MIC</named-content> 7457♂]</td><td rowspan="1" colspan="1">
                      <ext-link xmlns:xlink="http://www.w3.org/1999/xlink" xlink:type="simple" ext-link-type="uri" xlink:href="http://boldsystems.org/index.php/Public_BarcodeCluster?clusteruri=BOLD:AAD5802">BOLD:AAD5802</ext-link>
                    </td><td rowspan="1" colspan="1">New Brunswick</td><td rowspan="1" colspan="1">–</td><td rowspan="1" colspan="1">–</td><td rowspan="1" colspan="1">–</td><td rowspan="1" colspan="1">–</td><td rowspan="1" colspan="1">triple sharp</td><td rowspan="1" colspan="1">sharp double</td><td rowspan="1" colspan="1">0</td><td rowspan="1" colspan="1">–</td></tr><tr><td rowspan="1" colspan="1">16</td><td rowspan="1" colspan="1">BIOUG16843-E02*, [<named-content xmlns:xlink="http://www.w3.org/1999/xlink" content-type="dwc:institutional_code" xlink:type="simple">MIC</named-content> 7456♂]</td><td rowspan="1" colspan="1">
                      <ext-link xmlns:xlink="http://www.w3.org/1999/xlink" xlink:type="simple" ext-link-type="uri" xlink:href="http://boldsystems.org/index.php/Public_BarcodeCluster?clusteruri=BOLD:AAD5802">BOLD:AAD5802</ext-link>
                    </td><td rowspan="1" colspan="1">Yukon</td><td rowspan="1" colspan="1">–</td><td rowspan="1" colspan="1">–</td><td rowspan="1" colspan="1">–</td><td rowspan="1" colspan="1">–</td><td rowspan="1" colspan="1">single</td><td rowspan="1" colspan="1">sharp</td><td rowspan="1" colspan="1">0</td><td rowspan="1" colspan="1">–</td></tr><tr><td rowspan="1" colspan="1">17</td><td rowspan="1" colspan="1">BIOUG16843-E05*, [<named-content xmlns:xlink="http://www.w3.org/1999/xlink" content-type="dwc:institutional_code" xlink:type="simple">MIC</named-content> 7459♀]</td><td rowspan="1" colspan="1">
                      <ext-link xmlns:xlink="http://www.w3.org/1999/xlink" xlink:type="simple" ext-link-type="uri" xlink:href="http://boldsystems.org/index.php/Public_BarcodeCluster?clusteruri=BOLD:AAD5802">BOLD:AAD5802</ext-link>
                    </td><td rowspan="1" colspan="1">Yukon</td><td rowspan="1" colspan="1">–</td><td rowspan="1" colspan="1">–</td><td rowspan="1" colspan="1">–</td><td rowspan="1" colspan="1">–</td><td rowspan="1" colspan="1">–</td><td rowspan="1" colspan="1">–</td><td rowspan="1" colspan="1">–</td><td rowspan="1" colspan="1">4</td></tr><tr><td rowspan="1" colspan="1">18</td><td rowspan="1" colspan="1">BIOUG16843-E08*, [<named-content xmlns:xlink="http://www.w3.org/1999/xlink" content-type="dwc:institutional_code" xlink:type="simple">MIC</named-content> 7558♂]</td><td rowspan="1" colspan="1">
                      <ext-link xmlns:xlink="http://www.w3.org/1999/xlink" xlink:type="simple" ext-link-type="uri" xlink:href="http://boldsystems.org/index.php/Public_BarcodeCluster?clusteruri=BOLD:AAD5802">BOLD:AAD5802</ext-link>
                    </td><td rowspan="1" colspan="1">Yukon</td><td rowspan="1" colspan="1">–</td><td rowspan="1" colspan="1">–</td><td rowspan="1" colspan="1">–</td><td rowspan="1" colspan="1">–</td><td rowspan="1" colspan="1">single</td><td rowspan="1" colspan="1">sharp</td><td rowspan="1" colspan="1">0</td><td rowspan="1" colspan="1">–</td></tr><tr><td rowspan="1" colspan="1">19</td><td rowspan="1" colspan="1">CNCLEP00007544, [<named-content xmlns:xlink="http://www.w3.org/1999/xlink" content-type="dwc:institutional_code" xlink:type="simple">MIC</named-content> 6957♀]</td><td rowspan="1" colspan="1">barcode failed</td><td rowspan="1" colspan="1">Quebec</td><td rowspan="1" colspan="1">white</td><td rowspan="1" colspan="1">white</td><td rowspan="1" colspan="1">white</td><td rowspan="1" colspan="1">rufous</td><td rowspan="1" colspan="1">–</td><td rowspan="1" colspan="1">–</td><td rowspan="1" colspan="1">–</td><td rowspan="1" colspan="1">7</td></tr><tr><td rowspan="1" colspan="1">20</td><td rowspan="1" colspan="1">CNCLEP00008459, [<named-content xmlns:xlink="http://www.w3.org/1999/xlink" content-type="dwc:institutional_code" xlink:type="simple">MIC</named-content> 6944♂]</td><td rowspan="1" colspan="1">
                      <ext-link xmlns:xlink="http://www.w3.org/1999/xlink" xlink:type="simple" ext-link-type="uri" xlink:href="http://boldsystems.org/index.php/Public_BarcodeCluster?clusteruri=BOLD:AAD5802">BOLD:AAD5802</ext-link>
                    </td><td rowspan="1" colspan="1">Nevada</td><td rowspan="1" colspan="1">white</td><td rowspan="1" colspan="1">white</td><td rowspan="1" colspan="1">white</td><td rowspan="1" colspan="1">pale brown</td><td rowspan="1" colspan="1">single</td><td rowspan="1" colspan="1">sharp</td><td rowspan="1" colspan="1">0</td><td rowspan="1" colspan="1">–</td></tr><tr><td rowspan="1" colspan="1">21</td><td rowspan="1" colspan="1">CNCLEP00016559, [<named-content xmlns:xlink="http://www.w3.org/1999/xlink" content-type="dwc:institutional_code" xlink:type="simple">MIC</named-content> 6901♀]</td><td rowspan="1" colspan="1">
                      <ext-link xmlns:xlink="http://www.w3.org/1999/xlink" xlink:type="simple" ext-link-type="uri" xlink:href="http://boldsystems.org/index.php/Public_BarcodeCluster?clusteruri=BOLD:AAD5802">BOLD:AAD5802</ext-link>
                    </td><td rowspan="1" colspan="1">Quebec</td><td rowspan="1" colspan="1">white</td><td rowspan="1" colspan="1">white</td><td rowspan="1" colspan="1">white</td><td rowspan="1" colspan="1">rufous</td><td rowspan="1" colspan="1">–</td><td rowspan="1" colspan="1">–</td><td rowspan="1" colspan="1">–</td><td rowspan="1" colspan="1">2</td></tr><tr><td rowspan="1" colspan="1">22</td><td rowspan="1" colspan="1">CNCLEP00016560, [<named-content xmlns:xlink="http://www.w3.org/1999/xlink" content-type="dwc:institutional_code" xlink:type="simple">MIC</named-content> 6955♀]</td><td rowspan="1" colspan="1">
                      <ext-link xmlns:xlink="http://www.w3.org/1999/xlink" xlink:type="simple" ext-link-type="uri" xlink:href="http://boldsystems.org/index.php/Public_BarcodeCluster?clusteruri=BOLD:AAD5802">BOLD:AAD5802</ext-link>
                    </td><td rowspan="1" colspan="1">Quebec</td><td rowspan="1" colspan="1">white</td><td rowspan="1" colspan="1">white</td><td rowspan="1" colspan="1">white</td><td rowspan="1" colspan="1">rufous</td><td rowspan="1" colspan="1">–</td><td rowspan="1" colspan="1">–</td><td rowspan="1" colspan="1">–</td><td rowspan="1" colspan="1">6</td></tr><tr><td rowspan="1" colspan="1">23</td><td rowspan="1" colspan="1">CNCLEP00016563, [<named-content xmlns:xlink="http://www.w3.org/1999/xlink" content-type="dwc:institutional_code" xlink:type="simple">MIC</named-content> 6956♀]</td><td rowspan="1" colspan="1">
                      <ext-link xmlns:xlink="http://www.w3.org/1999/xlink" xlink:type="simple" ext-link-type="uri" xlink:href="http://boldsystems.org/index.php/Public_BarcodeCluster?clusteruri=BOLD:AAD5802">BOLD:AAD5802</ext-link>
                    </td><td rowspan="1" colspan="1">Quebec</td><td rowspan="1" colspan="1">white</td><td rowspan="1" colspan="1">white</td><td rowspan="1" colspan="1">white</td><td rowspan="1" colspan="1">rufous</td><td rowspan="1" colspan="1">–</td><td rowspan="1" colspan="1">–</td><td rowspan="1" colspan="1">–</td><td rowspan="1" colspan="1">4</td></tr><tr><td rowspan="1" colspan="1">24</td><td rowspan="1" colspan="1">CNCLEP00035771, [<named-content xmlns:xlink="http://www.w3.org/1999/xlink" content-type="dwc:institutional_code" xlink:type="simple">MIC</named-content> 6945♂]</td><td rowspan="1" colspan="1">
                      <ext-link xmlns:xlink="http://www.w3.org/1999/xlink" xlink:type="simple" ext-link-type="uri" xlink:href="http://boldsystems.org/index.php/Public_BarcodeCluster?clusteruri=BOLD:AAD5802">BOLD:AAD5802</ext-link>
                    </td><td rowspan="1" colspan="1">Ontario</td><td rowspan="1" colspan="1">white</td><td rowspan="1" colspan="1">white</td><td rowspan="1" colspan="1">white</td><td rowspan="1" colspan="1">rufous</td><td rowspan="1" colspan="1">single</td><td rowspan="1" colspan="1">sharp</td><td rowspan="1" colspan="1">0</td><td rowspan="1" colspan="1">–</td></tr><tr><td rowspan="1" colspan="1">25</td><td rowspan="1" colspan="1">CNCLEP00035785, [<named-content xmlns:xlink="http://www.w3.org/1999/xlink" content-type="dwc:institutional_code" xlink:type="simple">MIC</named-content> 6938♂]</td><td rowspan="1" colspan="1">
                      <ext-link xmlns:xlink="http://www.w3.org/1999/xlink" xlink:type="simple" ext-link-type="uri" xlink:href="http://boldsystems.org/index.php/Public_BarcodeCluster?clusteruri=BOLD:AAD5802">BOLD:AAD5802</ext-link>
                    </td><td rowspan="1" colspan="1">Ontario</td><td rowspan="1" colspan="1">white</td><td rowspan="1" colspan="1">white</td><td rowspan="1" colspan="1">white</td><td rowspan="1" colspan="1">rufous</td><td rowspan="1" colspan="1">single</td><td rowspan="1" colspan="1">sharp</td><td rowspan="1" colspan="1">0</td><td rowspan="1" colspan="1">–</td></tr><tr><td rowspan="1" colspan="1">26</td><td rowspan="1" colspan="1">CNCLEP00038523, [<named-content xmlns:xlink="http://www.w3.org/1999/xlink" content-type="dwc:institutional_code" xlink:type="simple">MIC</named-content> 6839♂]</td><td rowspan="1" colspan="1">
                      <ext-link xmlns:xlink="http://www.w3.org/1999/xlink" xlink:type="simple" ext-link-type="uri" xlink:href="http://boldsystems.org/index.php/Public_BarcodeCluster?clusteruri=BOLD:AAD5802">BOLD:AAD5802</ext-link>
                    </td><td rowspan="1" colspan="1">Quebec</td><td rowspan="1" colspan="1">white</td><td rowspan="1" colspan="1">white</td><td rowspan="1" colspan="1">white</td><td rowspan="1" colspan="1">rufous</td><td rowspan="1" colspan="1">single</td><td rowspan="1" colspan="1">sharp</td><td rowspan="1" colspan="1">2</td><td rowspan="1" colspan="1">–</td></tr><tr><td rowspan="1" colspan="1">27</td><td rowspan="1" colspan="1">CNCLEP00076976, [<named-content xmlns:xlink="http://www.w3.org/1999/xlink" content-type="dwc:institutional_code" xlink:type="simple">MIC</named-content> 6947♂]</td><td rowspan="1" colspan="1">
                      <ext-link xmlns:xlink="http://www.w3.org/1999/xlink" xlink:type="simple" ext-link-type="uri" xlink:href="http://boldsystems.org/index.php/Public_BarcodeCluster?clusteruri=BOLD:AAD5802">BOLD:AAD5802</ext-link>
                    </td><td rowspan="1" colspan="1">Washington</td><td rowspan="1" colspan="1">white</td><td rowspan="1" colspan="1">white</td><td rowspan="1" colspan="1">white</td><td rowspan="1" colspan="1">dark peppered</td><td rowspan="1" colspan="1">double sharp</td><td rowspan="1" colspan="1">sharp</td><td rowspan="1" colspan="1">0</td><td rowspan="1" colspan="1">–</td></tr><tr><td rowspan="1" colspan="1">28</td><td rowspan="1" colspan="1">CNCLEP00082614, [<named-content xmlns:xlink="http://www.w3.org/1999/xlink" content-type="dwc:institutional_code" xlink:type="simple">MIC</named-content> 6943] ♂</td><td rowspan="1" colspan="1">
                      <ext-link xmlns:xlink="http://www.w3.org/1999/xlink" xlink:type="simple" ext-link-type="uri" xlink:href="http://boldsystems.org/index.php/Public_BarcodeCluster?clusteruri=BOLD:AAD5802">BOLD:AAD5802</ext-link>
                    </td><td rowspan="1" colspan="1">Washington</td><td rowspan="1" colspan="1">white</td><td rowspan="1" colspan="1">white</td><td rowspan="1" colspan="1">white</td><td rowspan="1" colspan="1">brown</td><td rowspan="1" colspan="1">single</td><td rowspan="1" colspan="1">sharp</td><td rowspan="1" colspan="1">0</td><td rowspan="1" colspan="1">–</td></tr><tr><td rowspan="1" colspan="1">29</td><td rowspan="1" colspan="1">CNCLEP00082615, [<named-content xmlns:xlink="http://www.w3.org/1999/xlink" content-type="dwc:institutional_code" xlink:type="simple">MIC</named-content> 6953♂]</td><td rowspan="1" colspan="1">
                      <ext-link xmlns:xlink="http://www.w3.org/1999/xlink" xlink:type="simple" ext-link-type="uri" xlink:href="http://boldsystems.org/index.php/Public_BarcodeCluster?clusteruri=BOLD:AAD5802">BOLD:AAD5802</ext-link>
                    </td><td rowspan="1" colspan="1">Washington</td><td rowspan="1" colspan="1">white</td><td rowspan="1" colspan="1">white</td><td rowspan="1" colspan="1">white</td><td rowspan="1" colspan="1">brown</td><td rowspan="1" colspan="1">single</td><td rowspan="1" colspan="1">sharp</td><td rowspan="1" colspan="1">0</td><td rowspan="1" colspan="1">–</td></tr><tr><td rowspan="1" colspan="1">30</td><td rowspan="1" colspan="1">CNCLEP00082616, [<named-content xmlns:xlink="http://www.w3.org/1999/xlink" content-type="dwc:institutional_code" xlink:type="simple">MIC</named-content> 6954♂]</td><td rowspan="1" colspan="1">
                      <ext-link xmlns:xlink="http://www.w3.org/1999/xlink" xlink:type="simple" ext-link-type="uri" xlink:href="http://boldsystems.org/index.php/Public_BarcodeCluster?clusteruri=BOLD:AAD5802">BOLD:AAD5802</ext-link>
                    </td><td rowspan="1" colspan="1">Washington</td><td rowspan="1" colspan="1">white</td><td rowspan="1" colspan="1">white</td><td rowspan="1" colspan="1">white</td><td rowspan="1" colspan="1">brown</td><td rowspan="1" colspan="1">single</td><td rowspan="1" colspan="1">sharp</td><td rowspan="1" colspan="1">0</td><td rowspan="1" colspan="1">–</td></tr><tr><td rowspan="1" colspan="1">31</td><td rowspan="1" colspan="1">CNCLEP00082676, [<named-content xmlns:xlink="http://www.w3.org/1999/xlink" content-type="dwc:institutional_code" xlink:type="simple">MIC</named-content> 6937♂]</td><td rowspan="1" colspan="1">
                      <ext-link xmlns:xlink="http://www.w3.org/1999/xlink" xlink:type="simple" ext-link-type="uri" xlink:href="http://boldsystems.org/index.php/Public_BarcodeCluster?clusteruri=BOLD:AAD5802">BOLD:AAD5802</ext-link>
                    </td><td rowspan="1" colspan="1">Washington</td><td rowspan="1" colspan="1">white</td><td rowspan="1" colspan="1">white</td><td rowspan="1" colspan="1">dark peppered</td><td rowspan="1" colspan="1">dark brown</td><td rowspan="1" colspan="1">single</td><td rowspan="1" colspan="1">sharp small</td><td rowspan="1" colspan="1">0</td><td rowspan="1" colspan="1">–</td></tr><tr><td rowspan="1" colspan="1">32</td><td rowspan="1" colspan="1">CNCLEP00108894, [<named-content xmlns:xlink="http://www.w3.org/1999/xlink" content-type="dwc:institutional_code" xlink:type="simple">MIC</named-content> 6949♂]</td><td rowspan="1" colspan="1">
                      <ext-link xmlns:xlink="http://www.w3.org/1999/xlink" xlink:type="simple" ext-link-type="uri" xlink:href="http://boldsystems.org/index.php/Public_BarcodeCluster?clusteruri=BOLD:AAD5802">BOLD:AAD5802</ext-link>
                    </td><td rowspan="1" colspan="1">British Columbia</td><td rowspan="1" colspan="1">white</td><td rowspan="1" colspan="1">white</td><td rowspan="1" colspan="1">white</td><td rowspan="1" colspan="1">dark peppered</td><td rowspan="1" colspan="1">single</td><td rowspan="1" colspan="1">sharp</td><td rowspan="1" colspan="1">0</td><td rowspan="1" colspan="1">–</td></tr><tr><td rowspan="1" colspan="1">33</td><td rowspan="1" colspan="1">CNCLEP00117698, [<named-content xmlns:xlink="http://www.w3.org/1999/xlink" content-type="dwc:institutional_code" xlink:type="simple">MIC</named-content> 6903♀]</td><td rowspan="1" colspan="1">not barcoded</td><td rowspan="1" colspan="1">British Columbia</td><td rowspan="1" colspan="1">dark</td><td rowspan="1" colspan="1">white</td><td rowspan="1" colspan="1">white</td><td rowspan="1" colspan="1">brown peppered</td><td rowspan="1" colspan="1">–</td><td rowspan="1" colspan="1">–</td><td rowspan="1" colspan="1">–</td><td rowspan="1" colspan="1">5</td></tr><tr><td rowspan="1" colspan="1">34</td><td rowspan="1" colspan="1">CNCLEP00117700, [<named-content xmlns:xlink="http://www.w3.org/1999/xlink" content-type="dwc:institutional_code" xlink:type="simple">MIC</named-content> 6966♀]</td><td rowspan="1" colspan="1">not barcoded</td><td rowspan="1" colspan="1">British Columbia</td><td rowspan="1" colspan="1">dark</td><td rowspan="1" colspan="1">dark</td><td rowspan="1" colspan="1">dark</td><td rowspan="1" colspan="1">dark peppered</td><td rowspan="1" colspan="1">–</td><td rowspan="1" colspan="1">–</td><td rowspan="1" colspan="1">–</td><td rowspan="1" colspan="1">6</td></tr><tr><td rowspan="1" colspan="1">35</td><td rowspan="1" colspan="1">CNCLEP00121158, [<named-content xmlns:xlink="http://www.w3.org/1999/xlink" content-type="dwc:institutional_code" xlink:type="simple">MIC</named-content> 6904♀]</td><td rowspan="1" colspan="1">
                      <ext-link xmlns:xlink="http://www.w3.org/1999/xlink" xlink:type="simple" ext-link-type="uri" xlink:href="http://boldsystems.org/index.php/Public_BarcodeCluster?clusteruri=BOLD:AAD5802">BOLD:AAD5802</ext-link>
                    </td><td rowspan="1" colspan="1">British Columbia</td><td rowspan="1" colspan="1">white</td><td rowspan="1" colspan="1">white</td><td rowspan="1" colspan="1">white</td><td rowspan="1" colspan="1">dark peppered</td><td rowspan="1" colspan="1">–</td><td rowspan="1" colspan="1">–</td><td rowspan="1" colspan="1">–</td><td rowspan="1" colspan="1">6</td></tr><tr><td rowspan="1" colspan="1">36</td><td rowspan="1" colspan="1">CNCLEP00121159, [<named-content xmlns:xlink="http://www.w3.org/1999/xlink" content-type="dwc:institutional_code" xlink:type="simple">MIC</named-content> 6905♂]</td><td rowspan="1" colspan="1">
                      <ext-link xmlns:xlink="http://www.w3.org/1999/xlink" xlink:type="simple" ext-link-type="uri" xlink:href="http://boldsystems.org/index.php/Public_BarcodeCluster?clusteruri=BOLD:AAD5802">BOLD:AAD5802</ext-link>
                    </td><td rowspan="1" colspan="1">British Columbia</td><td rowspan="1" colspan="1">dark peppered</td><td rowspan="1" colspan="1">dark peppered</td><td rowspan="1" colspan="1">dark peppered</td><td rowspan="1" colspan="1">dark peppered</td><td rowspan="1" colspan="1">double blunt</td><td rowspan="1" colspan="1">blunt</td><td rowspan="1" colspan="1">0</td><td rowspan="1" colspan="1">–</td></tr><tr><td rowspan="1" colspan="1">37</td><td rowspan="1" colspan="1">CNCLEP00123635, [DRD 3764♂] HOLOTYPE <italic><tp:taxon-name><tp:taxon-name-part taxon-name-part-type="species">albicostella</tp:taxon-name-part></tp:taxon-name></italic></td><td rowspan="1" colspan="1">not barcoded</td><td rowspan="1" colspan="1">Utah</td><td rowspan="1" colspan="1">dark</td><td rowspan="1" colspan="1">dark</td><td rowspan="1" colspan="1">white</td><td rowspan="1" colspan="1">brown peppered</td><td rowspan="1" colspan="1">double sharp</td><td rowspan="1" colspan="1">sharp small</td><td rowspan="1" colspan="1">0</td><td rowspan="1" colspan="1">–</td></tr><tr><td rowspan="1" colspan="1">38</td><td rowspan="1" colspan="1">CNCLEP00123636, [JFL 1748♀] HOLOTYPE <italic><tp:taxon-name><tp:taxon-name-part taxon-name-part-type="species">occulta</tp:taxon-name-part></tp:taxon-name></italic></td><td rowspan="1" colspan="1">not barcoded</td><td rowspan="1" colspan="1">Kentucky</td><td rowspan="1" colspan="1">white</td><td rowspan="1" colspan="1">white</td><td rowspan="1" colspan="1">white</td><td rowspan="1" colspan="1">rufous</td><td rowspan="1" colspan="1">–</td><td rowspan="1" colspan="1">–</td><td rowspan="1" colspan="1">–</td><td rowspan="1" colspan="1">5</td></tr><tr><td rowspan="1" colspan="1">39</td><td rowspan="1" colspan="1">CNCLEP00123677, [<named-content xmlns:xlink="http://www.w3.org/1999/xlink" content-type="dwc:institutional_code" xlink:type="simple">MIC</named-content> 6950♂]</td><td rowspan="1" colspan="1">not barcoded</td><td rowspan="1" colspan="1">Quebec</td><td rowspan="1" colspan="1">white</td><td rowspan="1" colspan="1">white</td><td rowspan="1" colspan="1">white</td><td rowspan="1" colspan="1">rufous</td><td rowspan="1" colspan="1">single</td><td rowspan="1" colspan="1">sharp</td><td rowspan="1" colspan="1">0</td><td rowspan="1" colspan="1">–</td></tr><tr><td rowspan="1" colspan="1">40</td><td rowspan="1" colspan="1">CNCLEP00123684, [<named-content xmlns:xlink="http://www.w3.org/1999/xlink" content-type="dwc:institutional_code" xlink:type="simple">MIC</named-content> 6951♂]</td><td rowspan="1" colspan="1">not barcoded</td><td rowspan="1" colspan="1">Quebec</td><td rowspan="1" colspan="1">white</td><td rowspan="1" colspan="1">white</td><td rowspan="1" colspan="1">white</td><td rowspan="1" colspan="1">rufous</td><td rowspan="1" colspan="1">single</td><td rowspan="1" colspan="1">sharp</td><td rowspan="1" colspan="1">0</td><td rowspan="1" colspan="1">–</td></tr><tr><td rowspan="1" colspan="1">41</td><td rowspan="1" colspan="1">CNCLEP00123694, [<named-content xmlns:xlink="http://www.w3.org/1999/xlink" content-type="dwc:institutional_code" xlink:type="simple">MIC</named-content> 6958♀]</td><td rowspan="1" colspan="1">not barcoded</td><td rowspan="1" colspan="1">British Columbia</td><td rowspan="1" colspan="1">dark</td><td rowspan="1" colspan="1">dark</td><td rowspan="1" colspan="1">dark</td><td rowspan="1" colspan="1">dark peppered</td><td rowspan="1" colspan="1">–</td><td rowspan="1" colspan="1">–</td><td rowspan="1" colspan="1">–</td><td rowspan="1" colspan="1">3</td></tr><tr><td rowspan="1" colspan="1">42</td><td rowspan="1" colspan="1">CNCLEP00123994, [<named-content xmlns:xlink="http://www.w3.org/1999/xlink" content-type="dwc:institutional_code" xlink:type="simple">MIC</named-content> 6963♀]</td><td rowspan="1" colspan="1">not barcoded</td><td rowspan="1" colspan="1">Manitoba</td><td rowspan="1" colspan="1">dark peppered</td><td rowspan="1" colspan="1">dark peppered</td><td rowspan="1" colspan="1">white</td><td rowspan="1" colspan="1">brown</td><td rowspan="1" colspan="1">–</td><td rowspan="1" colspan="1">–</td><td rowspan="1" colspan="1">–</td><td rowspan="1" colspan="1">4</td></tr><tr><td rowspan="1" colspan="1">43</td><td rowspan="1" colspan="1">CNCLEP00123996, [<named-content xmlns:xlink="http://www.w3.org/1999/xlink" content-type="dwc:institutional_code" xlink:type="simple">MIC</named-content> 2151♂]</td><td rowspan="1" colspan="1">not barcoded</td><td rowspan="1" colspan="1">Manitoba</td><td rowspan="1" colspan="1">dark</td><td rowspan="1" colspan="1">white</td><td rowspan="1" colspan="1">white</td><td rowspan="1" colspan="1">brown peppered</td><td rowspan="1" colspan="1">single</td><td rowspan="1" colspan="1">sharp</td><td rowspan="1" colspan="1">0</td><td rowspan="1" colspan="1">–</td></tr><tr><td rowspan="1" colspan="1">44</td><td rowspan="1" colspan="1">CNCLEP00123997, [<named-content xmlns:xlink="http://www.w3.org/1999/xlink" content-type="dwc:institutional_code" xlink:type="simple">MIC</named-content> 6962♂]</td><td rowspan="1" colspan="1">not barcoded</td><td rowspan="1" colspan="1">Manitoba</td><td rowspan="1" colspan="1">white</td><td rowspan="1" colspan="1">white</td><td rowspan="1" colspan="1">white</td><td rowspan="1" colspan="1">rufous</td><td rowspan="1" colspan="1">single</td><td rowspan="1" colspan="1">sharp</td><td rowspan="1" colspan="1">0</td><td rowspan="1" colspan="1">–</td></tr><tr><td rowspan="1" colspan="1">45</td><td rowspan="1" colspan="1">CNCLEP00124000, [<named-content xmlns:xlink="http://www.w3.org/1999/xlink" content-type="dwc:institutional_code" xlink:type="simple">MIC</named-content> 6978♂]</td><td rowspan="1" colspan="1">not barcoded</td><td rowspan="1" colspan="1">British Columbia</td><td rowspan="1" colspan="1">dark</td><td rowspan="1" colspan="1">dark</td><td rowspan="1" colspan="1">dark peppered</td><td rowspan="1" colspan="1">brown</td><td rowspan="1" colspan="1">Single</td><td rowspan="1" colspan="1">Sharp</td><td rowspan="1" colspan="1">0</td><td rowspan="1" colspan="1">–</td></tr><tr><td rowspan="1" colspan="1">46</td><td rowspan="1" colspan="1">
                      <ext-link xmlns:xlink="http://www.w3.org/1999/xlink" xlink:type="simple" ext-link-type="uri" xlink:href="http://hol.osu.edu/spmInfo.html?id=USNMENT00657161">USNMENT00657161</ext-link>, [<named-content xmlns:xlink="http://www.w3.org/1999/xlink" content-type="dwc:institutional_code" xlink:type="simple">USNM</named-content> 130245♀]</td><td rowspan="1" colspan="1">barcode failed</td><td rowspan="1" colspan="1">California</td><td rowspan="1" colspan="1">white</td><td rowspan="1" colspan="1">white</td><td rowspan="1" colspan="1">white</td><td rowspan="1" colspan="1">pale brown</td><td rowspan="1" colspan="1">–</td><td rowspan="1" colspan="1">–</td><td rowspan="1" colspan="1">–</td><td rowspan="1" colspan="1">4</td></tr><tr><td rowspan="1" colspan="1">47</td><td rowspan="1" colspan="1">
                      <ext-link xmlns:xlink="http://www.w3.org/1999/xlink" xlink:type="simple" ext-link-type="uri" xlink:href="http://hol.osu.edu/spmInfo.html?id=USNMENT00657162">USNMENT00657162</ext-link>, [<named-content xmlns:xlink="http://www.w3.org/1999/xlink" content-type="dwc:institutional_code" xlink:type="simple">USNM</named-content> 130246♂]</td><td rowspan="1" colspan="1">
                      <ext-link xmlns:xlink="http://www.w3.org/1999/xlink" xlink:type="simple" ext-link-type="uri" xlink:href="http://boldsystems.org/index.php/Public_BarcodeCluster?clusteruri=BOLD:AAD5802">BOLD:AAD5802</ext-link>
                    </td><td rowspan="1" colspan="1">California</td><td rowspan="1" colspan="1">dark</td><td rowspan="1" colspan="1">dark</td><td rowspan="1" colspan="1">dark peppered</td><td rowspan="1" colspan="1">rufous</td><td rowspan="1" colspan="1">double sharp</td><td rowspan="1" colspan="1">sharp</td><td rowspan="1" colspan="1">0</td><td rowspan="1" colspan="1">–</td></tr><tr><td rowspan="1" colspan="1">48</td><td rowspan="1" colspan="1">
                      <ext-link xmlns:xlink="http://www.w3.org/1999/xlink" xlink:type="simple" ext-link-type="uri" xlink:href="http://hol.osu.edu/spmInfo.html?id=USNMENT00657163">USNMENT00657163</ext-link> [<named-content xmlns:xlink="http://www.w3.org/1999/xlink" content-type="dwc:institutional_code" xlink:type="simple">USNM</named-content> 130247♂]</td><td rowspan="1" colspan="1">
                      <ext-link xmlns:xlink="http://www.w3.org/1999/xlink" xlink:type="simple" ext-link-type="uri" xlink:href="http://boldsystems.org/index.php/Public_BarcodeCluster?clusteruri=BOLD:AAD5802">BOLD:AAD5802</ext-link>
                    </td><td rowspan="1" colspan="1">California</td><td rowspan="1" colspan="1">white</td><td rowspan="1" colspan="1">white</td><td rowspan="1" colspan="1">dark peppered</td><td rowspan="1" colspan="1">brown</td><td rowspan="1" colspan="1">double small</td><td rowspan="1" colspan="1">sharp</td><td rowspan="1" colspan="1">0</td><td rowspan="1" colspan="1">–</td></tr><tr><td rowspan="1" colspan="1">49</td><td rowspan="1" colspan="1">
                      <ext-link xmlns:xlink="http://www.w3.org/1999/xlink" xlink:type="simple" ext-link-type="uri" xlink:href="http://hol.osu.edu/spmInfo.html?id=USNMENT00657165">USNMENT00657165</ext-link>, [<named-content xmlns:xlink="http://www.w3.org/1999/xlink" content-type="dwc:institutional_code" xlink:type="simple">USNM</named-content> 130248♂]</td><td rowspan="1" colspan="1">
                      <ext-link xmlns:xlink="http://www.w3.org/1999/xlink" xlink:type="simple" ext-link-type="uri" xlink:href="http://boldsystems.org/index.php/Public_BarcodeCluster?clusteruri=BOLD:AAD5802">BOLD:AAD5802</ext-link>
                    </td><td rowspan="1" colspan="1">California</td><td rowspan="1" colspan="1">dark peppered</td><td rowspan="1" colspan="1">dark peppered</td><td rowspan="1" colspan="1">dark peppered</td><td rowspan="1" colspan="1">pale brown</td><td rowspan="1" colspan="1">single</td><td rowspan="1" colspan="1">sharp</td><td rowspan="1" colspan="1">0</td><td rowspan="1" colspan="1">–</td></tr></tbody></table><table-wrap-foot><fn><label>*</label><p>malaise-trapped, ethanol-preserved.</p></fn><fn><label>–</label><p>no data.</p></fn></table-wrap-foot></table-wrap><p>
              <italic>Female genitalia</italic> (Figs <xref ref-type="fig" rid="F11">44–46</xref>, Suppl. material <xref ref-type="supplementary-material" rid="S5">5</xref>–<xref ref-type="supplementary-material" rid="S6">6</xref>: Figs S37–S52). 17 preparations examined. Very similar to <italic><tp:taxon-name><tp:taxon-name-part taxon-name-part-type="genus">Micrurapteryx</tp:taxon-name-part> <tp:taxon-name-part taxon-name-part-type="species">gradatella</tp:taxon-name-part></tp:taxon-name></italic>. Sclerotized papillate section of ductus bursae about two-thirds length of ductus from antrum to corpus bursae. Number of spines of signa variable, 2–8 (average 5).</p></tp:treatment-sec><tp:treatment-sec sec-type="Notes about synonymy and variation"><title>Notes about synonymy and variation.</title><p>The synonymy of <italic><tp:taxon-name><tp:taxon-name-part taxon-name-part-type="genus">Parectopa</tp:taxon-name-part> <tp:taxon-name-part taxon-name-part-type="species">albicostella</tp:taxon-name-part></tp:taxon-name></italic> with <italic><tp:taxon-name><tp:taxon-name-part taxon-name-part-type="genus">Micrurapteryx</tp:taxon-name-part> <tp:taxon-name-part taxon-name-part-type="species">occulta</tp:taxon-name-part></tp:taxon-name></italic> is here established based on examination of the type specimens of both nominal species. Braun described each species on the basis of a single specimen, which she reared. The holotype of <italic><tp:taxon-name><tp:taxon-name-part taxon-name-part-type="genus">Micrurapteryx</tp:taxon-name-part> <tp:taxon-name-part taxon-name-part-type="species">occulta</tp:taxon-name-part></tp:taxon-name></italic> is a female reared from <italic><tp:taxon-name><tp:taxon-name-part taxon-name-part-type="genus">Vicia</tp:taxon-name-part> <tp:taxon-name-part taxon-name-part-type="species">caroliniana</tp:taxon-name-part></tp:taxon-name></italic>, and that of <italic><tp:taxon-name><tp:taxon-name-part taxon-name-part-type="genus">Parectopa</tp:taxon-name-part> <tp:taxon-name-part taxon-name-part-type="species">albicostella</tp:taxon-name-part></tp:taxon-name></italic> a male reared from an unspecified “vetch” (<tp:taxon-name><tp:taxon-name-part taxon-name-part-type="family">Fabaceae</tp:taxon-name-part></tp:taxon-name>). We were not able to barcode the types. However, barcoded specimens of both sexes with genitalia corresponding to each of these nominal species cluster within a single, cohesive BIN (<ext-link xmlns:xlink="http://www.w3.org/1999/xlink" xlink:type="simple" ext-link-type="uri" xlink:href="http://boldsystems.org/index.php/Public_BarcodeCluster?clusteruri=BOLD:AAD5802">BOLD:AAD5802</ext-link>) comprised of specimens spanning a transcontinental geographic range. This cluster also includes specimens reared from different <tp:taxon-name><tp:taxon-name-part taxon-name-part-type="family">Fabaceae</tp:taxon-name-part></tp:taxon-name> hosts that match the respective types in genital morphology and external appearance. Despite some morphological and genetic variation among examined specimens, we cannot find any consistent character to keep these two nominal taxa separate.</p><!--PageBreak--><p>
              <xref ref-type="bibr" rid="B6">Braun (1925)</xref> indicated that <italic><tp:taxon-name><tp:taxon-name-part taxon-name-part-type="genus">Micrurapteryx</tp:taxon-name-part> <tp:taxon-name-part taxon-name-part-type="species">albicostella</tp:taxon-name-part></tp:taxon-name></italic> was closely allied to <italic><tp:taxon-name><tp:taxon-name-part taxon-name-part-type="genus">Micrurapteryx</tp:taxon-name-part> <tp:taxon-name-part taxon-name-part-type="species">salicifoliella</tp:taxon-name-part></tp:taxon-name></italic> Chambers (Fig. <xref ref-type="fig" rid="F6">11</xref>), <italic><tp:taxon-name><tp:taxon-name-part taxon-name-part-type="genus">Parectopa</tp:taxon-name-part> <tp:taxon-name-part taxon-name-part-type="species">thermopsella</tp:taxon-name-part></tp:taxon-name></italic> Chambers, and <italic><tp:taxon-name><tp:taxon-name-part taxon-name-part-type="genus">Micrurapteryx</tp:taxon-name-part> <tp:taxon-name-part taxon-name-part-type="species">occulta</tp:taxon-name-part></tp:taxon-name></italic> Braun, “but separated from all of them by the dark head and thorax and the white costal edge.” We observed that these colour characteristics vary individually among all specimens examined, including among <italic><tp:taxon-name><tp:taxon-name-part taxon-name-part-type="genus">Micrurapteryx</tp:taxon-name-part> <tp:taxon-name-part taxon-name-part-type="species">salicifoliella</tp:taxon-name-part></tp:taxon-name></italic>. For example, a pair of <italic><tp:taxon-name><tp:taxon-name-part taxon-name-part-type="genus">Micrurapteryx</tp:taxon-name-part> <tp:taxon-name-part taxon-name-part-type="species">occulta</tp:taxon-name-part></tp:taxon-name></italic> with identical barcodes reared from leafmines on the same lupine plant from British Columbia (specimens CNCLEP00121158 and CNCLEP00121159) shows the male with a dark head and thorax as well as a darkened dorsal edge as exhibited by the male holotype of <italic><tp:taxon-name><tp:taxon-name-part taxon-name-part-type="genus">Parectopa</tp:taxon-name-part> <tp:taxon-name-part taxon-name-part-type="species">albicostella</tp:taxon-name-part></tp:taxon-name></italic>, whereas the female has a white head, thorax, and costal edge as in the female holotype of <italic><tp:taxon-name><tp:taxon-name-part taxon-name-part-type="genus">Micrurapteryx</tp:taxon-name-part> <tp:taxon-name-part taxon-name-part-type="species">occulta</tp:taxon-name-part></tp:taxon-name></italic>. In fact, the holotype of <italic><tp:taxon-name><tp:taxon-name-part taxon-name-part-type="genus">Parectopa</tp:taxon-name-part> <tp:taxon-name-part taxon-name-part-type="species">albicostella</tp:taxon-name-part></tp:taxon-name></italic> has the thorax predominantly dark peppered with white scales (Fig. <xref ref-type="fig" rid="F4">8</xref>, not really “streaked” as Braun described). Although this might suggest sexual dimorphism in colouration, both colour patterns (and others) were observed in each sex among the other specimens that we examined.</p><p>The genitalia of both Braun holotypes are not distinguishable from those of other barcoded specimens in BIN <ext-link xmlns:xlink="http://www.w3.org/1999/xlink" xlink:type="simple" ext-link-type="uri" xlink:href="http://boldsystems.org/index.php/Public_BarcodeCluster?clusteruri=BOLD:AAD5802">BOLD:AAD5802</ext-link>, as well as from several additional non-barcoded specimens examined. Although minor variations in several features were observed, these do not exhibit a clear geographic pattern (Table <xref ref-type="table" rid="T3">3</xref>).</p><p>In male genitalia (32 preparations examined, Figs <xref ref-type="fig" rid="F9">32–39</xref>, Suppl. material <xref ref-type="supplementary-material" rid="S2">2</xref>–<xref ref-type="supplementary-material" rid="S4">4</xref>: Figs S01–S34), for example, the lateromedial tooth of the phallus is simple in most specimens (Fig. <xref ref-type="fig" rid="F9">33</xref>) but double in a few western specimens (Figs <xref ref-type="fig" rid="F9">35</xref>, <xref ref-type="fig" rid="F9">39</xref>, including the <italic><tp:taxon-name><tp:taxon-name-part taxon-name-part-type="genus">Micrurapteryx</tp:taxon-name-part> <tp:taxon-name-part taxon-name-part-type="species">albicostella</tp:taxon-name-part></tp:taxon-name></italic> holotype from Utah), with one from British Columbia showing a suggestion of blunt doubling, and even one eastern specimen from New Brunswick with a triple tooth (Fig. <xref ref-type="fig" rid="F9">37</xref>); the apical lobe of the sacculus is variously pointed or somewhat rounded (rounded in <italic><tp:taxon-name><tp:taxon-name-part taxon-name-part-type="genus">Micrurapteryx</tp:taxon-name-part> <tp:taxon-name-part taxon-name-part-type="species">albicostella</tp:taxon-name-part></tp:taxon-name></italic> holotype from Kentucky); the curvature of the apex of cucullus varies from well rounded to nearly straight; and a single or a pair of fine setae are present on the membranous part of the anal tube in some specimens (Fig. <xref ref-type="fig" rid="F9">32</xref>). The anal seta character is uncommon in <tp:taxon-name><tp:taxon-name-part taxon-name-part-type="subfamily">Gracillariinae</tp:taxon-name-part></tp:taxon-name> – it may have been overlooked – and seems inconstant at the specific level. One seta is present in one male <italic><tp:taxon-name><tp:taxon-name-part taxon-name-part-type="genus">Micrurapteryx</tp:taxon-name-part> <tp:taxon-name-part taxon-name-part-type="species">kollariella</tp:taxon-name-part></tp:taxon-name></italic> examined (Fig. <xref ref-type="fig" rid="F8">30</xref>).</p><p>In female genitalia (17 preparations examined), the number of signa varies from 2 to 8 (average 5), and the relative length and thickness of the antrum, sclerotized portion of the ductus bursae, and ostium notch vary slightly in proportions with no significant gap (Figs <xref ref-type="fig" rid="F11">44–46</xref>, Suppl. material <xref ref-type="supplementary-material" rid="S5">5</xref>–<xref ref-type="supplementary-material" rid="S6">6</xref>: Figs S37–S52).</p></tp:treatment-sec><tp:treatment-sec sec-type="On “Parectopa” thermopsella (Chambers, 1875)"><title>On “<italic><tp:taxon-name><tp:taxon-name-part taxon-name-part-type="genus">Parectopa</tp:taxon-name-part></tp:taxon-name></italic>” <italic><tp:taxon-name><tp:taxon-name-part taxon-name-part-type="species">thermopsella</tp:taxon-name-part></tp:taxon-name></italic> (Chambers, 1875).</title><p>
              <xref ref-type="bibr" rid="B5">Braun (1922</xref>, <xref ref-type="bibr" rid="B6">1925</xref>) also alluded to the relatedness of <italic><tp:taxon-name><tp:taxon-name-part taxon-name-part-type="genus">Parectopa</tp:taxon-name-part> <tp:taxon-name-part taxon-name-part-type="species">thermopsella</tp:taxon-name-part></tp:taxon-name></italic> to <italic><tp:taxon-name><tp:taxon-name-part taxon-name-part-type="genus">Micrurapteryx</tp:taxon-name-part> <tp:taxon-name-part taxon-name-part-type="species">albicostella</tp:taxon-name-part></tp:taxon-name></italic>, <italic><tp:taxon-name><tp:taxon-name-part taxon-name-part-type="genus">Micrurapteryx</tp:taxon-name-part> <tp:taxon-name-part taxon-name-part-type="species">occulta</tp:taxon-name-part></tp:taxon-name></italic>, and <italic><tp:taxon-name><tp:taxon-name-part taxon-name-part-type="genus">Micrurapteryx</tp:taxon-name-part> <tp:taxon-name-part taxon-name-part-type="species">salicifoliella</tp:taxon-name-part></tp:taxon-name></italic>, highlighting slight differences in forewing streaks, and this suggests superficially a similar external appearance and forewing pattern. It is not known whether Braun had seen authentic Chambers specimens of <italic><tp:taxon-name><tp:taxon-name-part taxon-name-part-type="genus">Parectopa</tp:taxon-name-part> <tp:taxon-name-part taxon-name-part-type="species">thermopsella</tp:taxon-name-part></tp:taxon-name></italic>. <xref ref-type="bibr" rid="B8">Chambers (1875)</xref> mentioned his <italic><tp:taxon-name><tp:taxon-name-part taxon-name-part-type="genus">Parectopa</tp:taxon-name-part> <tp:taxon-name-part taxon-name-part-type="species">thermopsella</tp:taxon-name-part></tp:taxon-name></italic> as “closely allied” to <italic><tp:taxon-name><tp:taxon-name-part taxon-name-part-type="genus">Parectopa</tp:taxon-name-part> <tp:taxon-name-part taxon-name-part-type="species">lespedezaefoliella</tp:taxon-name-part></tp:taxon-name></italic> (type species of <italic><tp:taxon-name><tp:taxon-name-part taxon-name-part-type="genus">Parectopa</tp:taxon-name-part></tp:taxon-name></italic>), <italic><tp:taxon-name><tp:taxon-name-part taxon-name-part-type="genus">Parectopa</tp:taxon-name-part> <tp:taxon-name-part taxon-name-part-type="species">robiniella</tp:taxon-name-part></tp:taxon-name></italic>, and <italic><tp:taxon-name><tp:taxon-name-part taxon-name-part-type="genus">Micrurapteryx</tp:taxon-name-part> <tp:taxon-name-part taxon-name-part-type="species">salicifoliella</tp:taxon-name-part></tp:taxon-name></italic>, but his description of the larval mine immediately after that statement makes it unclear whether he was referring to the larval habits, the external appearance of the adult, or both. Both <italic><tp:taxon-name><tp:taxon-name-part taxon-name-part-type="genus">Parectopa</tp:taxon-name-part> <tp:taxon-name-part taxon-name-part-type="species">lespedezaefoliella</tp:taxon-name-part></tp:taxon-name></italic> and <italic><tp:taxon-name><tp:taxon-name-part taxon-name-part-type="genus">Parectopa</tp:taxon-name-part> <tp:taxon-name-part taxon-name-part-type="species">robiniella</tp:taxon-name-part></tp:taxon-name></italic> (Fig. <xref ref-type="fig" rid="F6">12</xref>) have forewing patterns unlike <italic><tp:taxon-name><tp:taxon-name-part taxon-name-part-type="genus">Micrurapteryx</tp:taxon-name-part></tp:taxon-name></italic> species but the larval mines are <!--PageBreak--><!--PageBreak-->similar in appearance. The identity of <italic><tp:taxon-name><tp:taxon-name-part taxon-name-part-type="genus">Gracilaria</tp:taxon-name-part></tp:taxon-name></italic> [sic] <italic><tp:taxon-name><tp:taxon-name-part taxon-name-part-type="species">thermopsella</tp:taxon-name-part></tp:taxon-name></italic> Chambers, 1875 remains unknown. The type locality is Spanish Bar, Colorado, and the host plant is a species of <italic><tp:taxon-name><tp:taxon-name-part taxon-name-part-type="genus">Thermopsis</tp:taxon-name-part></tp:taxon-name></italic> (<tp:taxon-name><tp:taxon-name-part taxon-name-part-type="family">Fabaceae</tp:taxon-name-part></tp:taxon-name>). It has been included in <italic><tp:taxon-name><tp:taxon-name-part taxon-name-part-type="genus">Parectopa</tp:taxon-name-part></tp:taxon-name></italic> by subsequent authors (<xref ref-type="bibr" rid="B6">Braun 1925</xref>, <xref ref-type="bibr" rid="B49">McDunnough 1939</xref>, <xref ref-type="bibr" rid="B13">Davis 1983</xref>) but no type or other Chambers specimens seem to exist (Don Davis, pers. comm. to JFL, 2015).</p></tp:treatment-sec><tp:treatment-sec sec-type="Note on transferring occulta from Parectopa to Micrurapteryx"><title>Note on transferring <italic><tp:taxon-name><tp:taxon-name-part taxon-name-part-type="species">occulta</tp:taxon-name-part></tp:taxon-name></italic> from <italic><tp:taxon-name><tp:taxon-name-part taxon-name-part-type="genus">Parectopa</tp:taxon-name-part></tp:taxon-name></italic> to <italic><tp:taxon-name><tp:taxon-name-part taxon-name-part-type="genus">Micrurapteryx</tp:taxon-name-part></tp:taxon-name></italic>.</title><p>Despite the long-standing combination of <italic><tp:taxon-name><tp:taxon-name-part taxon-name-part-type="species">occulta</tp:taxon-name-part></tp:taxon-name></italic>/<italic><tp:taxon-name><tp:taxon-name-part taxon-name-part-type="species">albicostella</tp:taxon-name-part></tp:taxon-name></italic> with <italic><tp:taxon-name><tp:taxon-name-part taxon-name-part-type="genus">Parectopa</tp:taxon-name-part></tp:taxon-name></italic>, DNA, the forewing pattern, and genitalia clearly indicate greater relatedness to members of <italic><tp:taxon-name><tp:taxon-name-part taxon-name-part-type="genus">Micrurapteryx</tp:taxon-name-part></tp:taxon-name></italic>.</p></tp:treatment-sec><tp:treatment-sec sec-type="Biology"><title>Biology.</title><p>Recorded host plants include several <tp:taxon-name><tp:taxon-name-part taxon-name-part-type="family">Fabaceae</tp:taxon-name-part></tp:taxon-name>, namely <italic><tp:taxon-name><tp:taxon-name-part taxon-name-part-type="genus">Lathyrus</tp:taxon-name-part> <tp:taxon-name-part taxon-name-part-type="species">japonicus</tp:taxon-name-part></tp:taxon-name></italic> Willd. [Syn. <italic><tp:taxon-name><tp:taxon-name-part taxon-name-part-type="genus">Lathyrus</tp:taxon-name-part> <tp:taxon-name-part taxon-name-part-type="species">maritimus</tp:taxon-name-part></tp:taxon-name></italic> (L.) Fr.] (Quebec), <italic><tp:taxon-name><tp:taxon-name-part taxon-name-part-type="genus">Lathyrus</tp:taxon-name-part></tp:taxon-name></italic> sp. (California), <italic><tp:taxon-name><tp:taxon-name-part taxon-name-part-type="genus">Melilotus</tp:taxon-name-part> <tp:taxon-name-part taxon-name-part-type="species">albus</tp:taxon-name-part></tp:taxon-name></italic> Medik. (British Columbia, Manitoba, Ontario, Connecticut), <italic><tp:taxon-name><tp:taxon-name-part taxon-name-part-type="genus">Vicia</tp:taxon-name-part> <tp:taxon-name-part taxon-name-part-type="species">caroliniana</tp:taxon-name-part></tp:taxon-name></italic> Walter (Kentucky, type of <italic><tp:taxon-name><tp:taxon-name-part taxon-name-part-type="species">occulta</tp:taxon-name-part></tp:taxon-name></italic>), “vetch” (Utah, type of <italic><tp:taxon-name><tp:taxon-name-part taxon-name-part-type="species">albicostella</tp:taxon-name-part></tp:taxon-name></italic>), <italic><tp:taxon-name><tp:taxon-name-part taxon-name-part-type="genus">Lupinus</tp:taxon-name-part></tp:taxon-name></italic> sp. (British Columbia), <italic><tp:taxon-name><tp:taxon-name-part taxon-name-part-type="genus">Caragana</tp:taxon-name-part></tp:taxon-name></italic> sp. (British Columbia). It was collected in meadows, at the edge of forests, in open ponderosa pine forests (Washington), in alpine meadows (British Columbia), along the sea shore (Quebec), and probably other habitats, from sea level to high elevations in the mountains (Nevada), where suitable hosts occur. Records indicate two generations, at least over parts of its range, with most adult records in mid-summer. Early seasonal records in March – April as well as late-flying adults in October – December found indoors in southern Canada (Quebec, Ontario) suggest overwintering in the adult stage.</p></tp:treatment-sec><tp:treatment-sec sec-type="Distribution"><title>Distribution.</title><p>
              <italic><tp:taxon-name><tp:taxon-name-part taxon-name-part-type="genus">Micrurapteryx</tp:taxon-name-part> <tp:taxon-name-part taxon-name-part-type="species">occulta</tp:taxon-name-part></tp:taxon-name></italic> is here recorded from across North America in the northern half of the continent, in Canada from the Maritime Provinces (Newfoundland, New Brunswick, Nova Scotia) to British Columbia, north to northernmost Yukon; in the United States it has been found in Connecticut (D.L. Wagner, pers. comm.), Kentucky, Illinois (T. Harrison, pers. comm.), Colorado (E. van Nieukerken, pers. comm.), Utah, Nevada, and California.</p></tp:treatment-sec><tp:treatment-sec><!--Section generated to contain objects referenced in tp:taxon-treatment.--><fig id="F7" position="float" orientation="portrait"><label>Figures 13–23.</label><caption><p>Male and female abdomens of <italic><tp:taxon-name><tp:taxon-name-part taxon-name-part-type="genus">Micrurapteryx</tp:taxon-name-part></tp:taxon-name></italic> and <italic><tp:taxon-name><tp:taxon-name-part taxon-name-part-type="genus">Parectopa</tp:taxon-name-part></tp:taxon-name></italic> spp. For males, segments 6–8 is shown; for females, sternum 6 is shown; posterior end oriented upward. <bold>13</bold> <italic><tp:taxon-name><tp:taxon-name-part taxon-name-part-type="genus">Micrurapteryx</tp:taxon-name-part> <tp:taxon-name-part taxon-name-part-type="species">gradatella</tp:taxon-name-part></tp:taxon-name></italic> ♂ (slide TRB4095) (Finland, Turku) <bold>14</bold> <italic><tp:taxon-name><tp:taxon-name-part taxon-name-part-type="genus">Micrurapteryx</tp:taxon-name-part> <tp:taxon-name-part taxon-name-part-type="species">caraganella</tp:taxon-name-part></tp:taxon-name></italic> ♂ (slide MIC6940, specimen CNCLEP00122241) (Russia, Krasnoyarsk) <bold>15</bold> <italic><tp:taxon-name><tp:taxon-name-part taxon-name-part-type="genus">Micrurapteryx</tp:taxon-name-part> <tp:taxon-name-part taxon-name-part-type="species">occulta</tp:taxon-name-part></tp:taxon-name></italic> ♂ (slide MIC6947, specimen CNCLEP00076976) (USA, Washington) <bold>16</bold> <italic><tp:taxon-name><tp:taxon-name-part taxon-name-part-type="genus">Micrurapteryx</tp:taxon-name-part> <tp:taxon-name-part taxon-name-part-type="species">salicifoliella</tp:taxon-name-part></tp:taxon-name></italic> ♂ (slide MIC6952, specimen CNCLEP00123690) (Canada, Ontario, Manitoulin Island) <bold>17</bold> <italic><tp:taxon-name><tp:taxon-name-part taxon-name-part-type="genus">Micrurapteryx</tp:taxon-name-part> <tp:taxon-name-part taxon-name-part-type="species">kollariella</tp:taxon-name-part></tp:taxon-name></italic> ♂ (slide MIC6959, specimen CNCLEP00123697) (Germany, Berlin) <bold>18</bold> <italic><tp:taxon-name><tp:taxon-name-part taxon-name-part-type="genus">Micrurapteryx</tp:taxon-name-part> <tp:taxon-name-part taxon-name-part-type="species">gradatella</tp:taxon-name-part></tp:taxon-name></italic> ♀ (slide MIC6942, specimen CNCLEP00122240) (Norway, Norvegica) <bold>19</bold> <italic><tp:taxon-name><tp:taxon-name-part taxon-name-part-type="genus">Micrurapteryx</tp:taxon-name-part> <tp:taxon-name-part taxon-name-part-type="species">caraganella</tp:taxon-name-part></tp:taxon-name></italic> ♀ (slide MIC6997, specimen CNCLEP00132306) (Russia, Omsk) <bold>20</bold> <italic><tp:taxon-name><tp:taxon-name-part taxon-name-part-type="genus">Micrurapteryx</tp:taxon-name-part> <tp:taxon-name-part taxon-name-part-type="species">kollariella</tp:taxon-name-part></tp:taxon-name></italic> ♀ (slide MIC6960, specimen CNCLEP00123698) (Germany, Berlin) <bold>21</bold> <italic><tp:taxon-name><tp:taxon-name-part taxon-name-part-type="genus">Micrurapteryx</tp:taxon-name-part> <tp:taxon-name-part taxon-name-part-type="species">occulta</tp:taxon-name-part></tp:taxon-name></italic> ♀ holotype (slide JFL1748, specimen CNCLEP00123636) (USA, Kentucky) <bold>22</bold> <italic><tp:taxon-name><tp:taxon-name-part taxon-name-part-type="genus">Micrurapteryx</tp:taxon-name-part> <tp:taxon-name-part taxon-name-part-type="species">salicifoliella</tp:taxon-name-part></tp:taxon-name></italic> ♀ (slide MIC6902, specimen CNCLEP00026530) (Canada, Yukon) <bold>23</bold> <italic><tp:taxon-name><tp:taxon-name-part taxon-name-part-type="genus">Parectopa</tp:taxon-name-part> <tp:taxon-name-part taxon-name-part-type="species">robiniella</tp:taxon-name-part></tp:taxon-name></italic> ♀ (slide MIC6972, specimen CNCLEP00132251) (Canada, Nova Scotia, Smiths Cove). Scale bars: 500 µm.</p></caption><graphic xmlns:xlink="http://www.w3.org/1999/xlink" xlink:href="zookeys-579-099-g007.jpg" position="float" orientation="portrait" xlink:type="simple" id="oo_84547.jpg"/></fig><fig id="F9" position="float" orientation="portrait"><label>Figures 32–39.</label><caption><p>Male genitalia and phallus of <italic><tp:taxon-name><tp:taxon-name-part taxon-name-part-type="genus">Micrurapteryx</tp:taxon-name-part></tp:taxon-name></italic>. <bold>32–33</bold> <italic><tp:taxon-name><tp:taxon-name-part taxon-name-part-type="genus">Micrurapteryx</tp:taxon-name-part> <tp:taxon-name-part taxon-name-part-type="species">occulta</tp:taxon-name-part></tp:taxon-name></italic> (slide MIC6839, specimen CNCLEP00038523) (Canada, Ontario) <bold>34–35</bold> <italic><tp:taxon-name><tp:taxon-name-part taxon-name-part-type="genus">Micrurapteryx</tp:taxon-name-part> <tp:taxon-name-part taxon-name-part-type="species">occulta</tp:taxon-name-part></tp:taxon-name></italic> (slide USNM130246, specimen <ext-link xmlns:xlink="http://www.w3.org/1999/xlink" xlink:type="simple" ext-link-type="uri" xlink:href="http://hol.osu.edu/spmInfo.html?id=USNMENT00657162">USNMENT00657162</ext-link>) (USA, California) <bold>36</bold> <italic><tp:taxon-name><tp:taxon-name-part taxon-name-part-type="genus">Micrurapteryx</tp:taxon-name-part> <tp:taxon-name-part taxon-name-part-type="species">occulta</tp:taxon-name-part></tp:taxon-name></italic> genitalia (slide MIC6945, specimen CNCLEP00038523) (Canada, Ontario) <bold>37</bold> <italic><tp:taxon-name><tp:taxon-name-part taxon-name-part-type="genus">Micrurapteryx</tp:taxon-name-part> <tp:taxon-name-part taxon-name-part-type="species">occulta</tp:taxon-name-part></tp:taxon-name></italic> phallus (slide MIC7457, specimen BIOUG16138-A01) (Canada, New Brunswick); note triple medial tooth <bold>38–39</bold> <italic><tp:taxon-name><tp:taxon-name-part taxon-name-part-type="genus">Micrurapteryx</tp:taxon-name-part> <tp:taxon-name-part taxon-name-part-type="species">albicostella</tp:taxon-name-part></tp:taxon-name></italic> (“<italic><tp:taxon-name><tp:taxon-name-part taxon-name-part-type="genus">Parectopa</tp:taxon-name-part> <tp:taxon-name-part taxon-name-part-type="species">albicostella</tp:taxon-name-part></tp:taxon-name></italic>”) holotype (slide DRD3764, specimen CNCLEP00123635) (USA, Utah). Scale bars: 500 µm.</p></caption><graphic xmlns:xlink="http://www.w3.org/1999/xlink" xlink:href="zookeys-579-099-g009.jpg" position="float" orientation="portrait" xlink:type="simple" id="oo_84549.jpg"/></fig><fig id="F11" position="float" orientation="portrait"><label>Figures 44–48.</label><caption><p>Female genitalia of <italic><tp:taxon-name><tp:taxon-name-part taxon-name-part-type="genus">Micrurapteryx</tp:taxon-name-part></tp:taxon-name></italic>. <bold>44</bold> <italic><tp:taxon-name><tp:taxon-name-part taxon-name-part-type="genus">Micrurapteryx</tp:taxon-name-part> <tp:taxon-name-part taxon-name-part-type="species">occulta</tp:taxon-name-part></tp:taxon-name></italic> holotype (slide JFL1748, specimen CNCLEP00123636) (USA, Kentucky) <bold>45</bold> <italic><tp:taxon-name><tp:taxon-name-part taxon-name-part-type="genus">Micrurapteryx</tp:taxon-name-part> <tp:taxon-name-part taxon-name-part-type="species">occulta</tp:taxon-name-part></tp:taxon-name></italic> (slide MIC6957, specimen CNCLEP00007544) (Canada, Quebec) <bold>46</bold> <italic><tp:taxon-name><tp:taxon-name-part taxon-name-part-type="genus">Micrurapteryx</tp:taxon-name-part> <tp:taxon-name-part taxon-name-part-type="species">occulta</tp:taxon-name-part></tp:taxon-name></italic> (slide MIC6903, specimen CNCLEP00117698) (ex <italic><tp:taxon-name><tp:taxon-name-part taxon-name-part-type="genus">Caragana</tp:taxon-name-part></tp:taxon-name></italic>, Canada, British Columbia) <bold>47</bold> <italic><tp:taxon-name><tp:taxon-name-part taxon-name-part-type="genus">Micrurapteryx</tp:taxon-name-part> <tp:taxon-name-part taxon-name-part-type="species">kollariella</tp:taxon-name-part></tp:taxon-name></italic> (slide MIC6960, specimen CNCLEP00123698) (Germany, Berlin) <bold>48</bold> <italic><tp:taxon-name><tp:taxon-name-part taxon-name-part-type="genus">Micrurapteryx</tp:taxon-name-part> <tp:taxon-name-part taxon-name-part-type="species">salicifoliella</tp:taxon-name-part></tp:taxon-name></italic> (slide MIC6902, specimen CNCLEP00026530) (Canada, Yukon). Scale bars: 500 µm.</p></caption><graphic xmlns:xlink="http://www.w3.org/1999/xlink" xlink:href="zookeys-579-099-g011.jpg" position="float" orientation="portrait" xlink:type="simple" id="oo_84551.jpg"/></fig><table-wrap id="T1" position="float" orientation="portrait"><label>Table 1.</label><caption><p>Specimens used for molecular analyses. Both the Process ID and Sample ID codes are unique identifiers linking the record in the <abbrev xmlns:xlink="http://www.w3.org/1999/xlink" xlink:title="Barcode of Life Data Systems" xlink:type="simple">BOLD</abbrev> database and the voucher specimen from which the sequence is derived. Additional collecting and specimen data are accessible in the <abbrev xmlns:xlink="http://www.w3.org/1999/xlink" xlink:title="Barcode of Life Data Systems" xlink:type="simple">BOLD</abbrev> dataset <ext-link xmlns:xlink="http://www.w3.org/1999/xlink" xlink:type="simple" ext-link-type="uri" xlink:href="http://dx.doi.org/10.5883/DS-MICRURA">dx.doi.org/10.5883/DS-MICRURA</ext-link> as well as GenBank (<ext-link xmlns:xlink="http://www.w3.org/1999/xlink" xlink:type="simple" ext-link-type="uri" xlink:href="http://www.ncbi.nlm.nih.gov/genbank/">http://www.ncbi.nlm.nih.gov/genbank/</ext-link>). Where pertinent, genitalia preparation number and sex are given in square brackets in the Sample ID column.</p></caption><table id="TID0EE5BI" rules="all"><tbody><tr><th rowspan="1" colspan="1">№</th><th rowspan="1" colspan="1">Sample ID and genitalia preparation in []</th><th rowspan="1" colspan="1">Process ID</th><th rowspan="1" colspan="1">Host plant</th><th rowspan="1" colspan="1">Country</th><th rowspan="1" colspan="1">GenBank accession COI</th><th rowspan="1" colspan="1">GenBank accession H3</th><th rowspan="1" colspan="1">GenBank accession 28S</th></tr><tr><td rowspan="1" colspan="8">
              <bold><italic><tp:taxon-name><tp:taxon-name-part taxon-name-part-type="genus">Micrurapteryx</tp:taxon-name-part> <tp:taxon-name-part taxon-name-part-type="species">caraganella</tp:taxon-name-part></tp:taxon-name></italic></bold>
            </td></tr><tr><td rowspan="1" colspan="1">1</td><td rowspan="1" colspan="1">NK58</td><td rowspan="1" colspan="1">
                  <ext-link xmlns:xlink="http://www.w3.org/1999/xlink" ext-link-type="uri" xlink:href="http://www.boldsystems.org/index.php/Public_RecordView?processid=GRPAL1102-13" xlink:type="simple">GRPAL1102-13</ext-link>
                </td><td rowspan="1" colspan="1">
              <italic><tp:taxon-name><tp:taxon-name-part taxon-name-part-type="genus">Caragana</tp:taxon-name-part> <tp:taxon-name-part taxon-name-part-type="species">boisii</tp:taxon-name-part></tp:taxon-name></italic>
            </td><td rowspan="1" colspan="1">Russia</td><td rowspan="1" colspan="1">
                  <ext-link xmlns:xlink="http://www.w3.org/1999/xlink" ext-link-type="gen" xlink:href="KP845396" xlink:type="simple">KP845396</ext-link>
                </td><td rowspan="1" colspan="1">
                  <ext-link xmlns:xlink="http://www.w3.org/1999/xlink" ext-link-type="gen" xlink:href="KP856945" xlink:type="simple">KP856945</ext-link>
                </td><td rowspan="1" colspan="1">
                  <ext-link xmlns:xlink="http://www.w3.org/1999/xlink" ext-link-type="gen" xlink:href="KP845432" xlink:type="simple">KP845432</ext-link>
                </td></tr><tr><td rowspan="1" colspan="1">2</td><td rowspan="1" colspan="1">NK189, [TRB3986♀]</td><td rowspan="1" colspan="1">
                  <ext-link xmlns:xlink="http://www.w3.org/1999/xlink" ext-link-type="uri" xlink:href="http://www.boldsystems.org/index.php/Public_RecordView?processid=ISSIK234-14" xlink:type="simple">ISSIK234-14</ext-link>
                </td><td rowspan="1" colspan="1">
              <italic><tp:taxon-name><tp:taxon-name-part taxon-name-part-type="genus">Caragana</tp:taxon-name-part> <tp:taxon-name-part taxon-name-part-type="species">arborescens</tp:taxon-name-part></tp:taxon-name></italic>
            </td><td rowspan="1" colspan="1">Russia</td><td rowspan="1" colspan="1">
                  <ext-link xmlns:xlink="http://www.w3.org/1999/xlink" ext-link-type="gen" xlink:href="KP845393" xlink:type="simple">KP845393</ext-link>
                </td><td rowspan="1" colspan="1">
                  <ext-link xmlns:xlink="http://www.w3.org/1999/xlink" ext-link-type="gen" xlink:href="KP856944" xlink:type="simple">KP856944</ext-link>
                </td><td rowspan="1" colspan="1">
                  <ext-link xmlns:xlink="http://www.w3.org/1999/xlink" ext-link-type="gen" xlink:href="KP845431" xlink:type="simple">KP845431</ext-link>
                </td></tr><tr><td rowspan="1" colspan="1">3</td><td rowspan="1" colspan="1">NK414</td><td rowspan="1" colspan="1">
                  <ext-link xmlns:xlink="http://www.w3.org/1999/xlink" ext-link-type="uri" xlink:href="http://www.boldsystems.org/index.php/Public_RecordView?processid=ISSIK363-14" xlink:type="simple">ISSIK363-14</ext-link>
                </td><td rowspan="1" colspan="1">
              <italic><tp:taxon-name><tp:taxon-name-part taxon-name-part-type="genus">Caragana</tp:taxon-name-part> <tp:taxon-name-part taxon-name-part-type="species">arborescens</tp:taxon-name-part></tp:taxon-name></italic>
            </td><td rowspan="1" colspan="1">Russia</td><td rowspan="1" colspan="1">
                  <ext-link xmlns:xlink="http://www.w3.org/1999/xlink" ext-link-type="gen" xlink:href="KP845397" xlink:type="simple">KP845397</ext-link>
                </td><td rowspan="1" colspan="1">
                  <ext-link xmlns:xlink="http://www.w3.org/1999/xlink" ext-link-type="gen" xlink:href="KP856946" xlink:type="simple">KP856946</ext-link>
                </td><td rowspan="1" colspan="1">
                  <ext-link xmlns:xlink="http://www.w3.org/1999/xlink" ext-link-type="gen" xlink:href="KP845433" xlink:type="simple">KP845433</ext-link>
                </td></tr><tr><td rowspan="1" colspan="1">4</td><td rowspan="1" colspan="1">NK415, [TRB4061♀]</td><td rowspan="1" colspan="1">
                  <ext-link xmlns:xlink="http://www.w3.org/1999/xlink" ext-link-type="uri" xlink:href="http://www.boldsystems.org/index.php/Public_RecordView?processid=ISSIK364-14" xlink:type="simple">ISSIK364-14</ext-link>
                </td><td rowspan="1" colspan="1">
              <italic><tp:taxon-name><tp:taxon-name-part taxon-name-part-type="genus">Caragana</tp:taxon-name-part> <tp:taxon-name-part taxon-name-part-type="species">arborescens</tp:taxon-name-part></tp:taxon-name></italic>
            </td><td rowspan="1" colspan="1">Russia</td><td rowspan="1" colspan="1">
                  <ext-link xmlns:xlink="http://www.w3.org/1999/xlink" ext-link-type="gen" xlink:href="KP845405" xlink:type="simple">KP845405</ext-link>
                </td><td rowspan="1" colspan="1">
                  <ext-link xmlns:xlink="http://www.w3.org/1999/xlink" ext-link-type="gen" xlink:href="KP856950" xlink:type="simple">KP856950</ext-link>
                </td><td rowspan="1" colspan="1">
                  <ext-link xmlns:xlink="http://www.w3.org/1999/xlink" ext-link-type="gen" xlink:href="KP845437" xlink:type="simple">KP845437</ext-link>
                </td></tr><tr><td rowspan="1" colspan="1">5</td><td rowspan="1" colspan="1">NK416</td><td rowspan="1" colspan="1">
                  <ext-link xmlns:xlink="http://www.w3.org/1999/xlink" ext-link-type="uri" xlink:href="http://www.boldsystems.org/index.php/Public_RecordView?processid=ISSIK365-14" xlink:type="simple">ISSIK365-14</ext-link>
                </td><td rowspan="1" colspan="1">
              <italic><tp:taxon-name><tp:taxon-name-part taxon-name-part-type="genus">Caragana</tp:taxon-name-part> <tp:taxon-name-part taxon-name-part-type="species">arborescens</tp:taxon-name-part></tp:taxon-name></italic>
            </td><td rowspan="1" colspan="1">Russia</td><td rowspan="1" colspan="1">
                  <ext-link xmlns:xlink="http://www.w3.org/1999/xlink" ext-link-type="gen" xlink:href="KP845402" xlink:type="simple">KP845402</ext-link>
                </td><td rowspan="1" colspan="1">
                  <ext-link xmlns:xlink="http://www.w3.org/1999/xlink" ext-link-type="gen" xlink:href="KP856948" xlink:type="simple">KP856948</ext-link>
                </td><td rowspan="1" colspan="1">
                  <ext-link xmlns:xlink="http://www.w3.org/1999/xlink" ext-link-type="gen" xlink:href="KP845435" xlink:type="simple">KP845435</ext-link>
                </td></tr><tr><td rowspan="1" colspan="1">6</td><td rowspan="1" colspan="1">NK417</td><td rowspan="1" colspan="1">
                  <ext-link xmlns:xlink="http://www.w3.org/1999/xlink" ext-link-type="uri" xlink:href="http://www.boldsystems.org/index.php/Public_RecordView?processid=ISSIK366-14" xlink:type="simple">ISSIK366-14</ext-link>
                </td><td rowspan="1" colspan="1">
              <italic><tp:taxon-name><tp:taxon-name-part taxon-name-part-type="genus">Caragana</tp:taxon-name-part> <tp:taxon-name-part taxon-name-part-type="species">arborescens</tp:taxon-name-part></tp:taxon-name></italic>
            </td><td rowspan="1" colspan="1">Russia</td><td rowspan="1" colspan="1">
                  <ext-link xmlns:xlink="http://www.w3.org/1999/xlink" ext-link-type="gen" xlink:href="KP845424" xlink:type="simple">KP845424</ext-link>
                </td><td rowspan="1" colspan="1">
                  <ext-link xmlns:xlink="http://www.w3.org/1999/xlink" ext-link-type="gen" xlink:href="KP856959" xlink:type="simple">KP856959</ext-link>
                </td><td rowspan="1" colspan="1">
                  <ext-link xmlns:xlink="http://www.w3.org/1999/xlink" ext-link-type="gen" xlink:href="KP845445" xlink:type="simple">KP845445</ext-link>
                </td></tr><tr><td rowspan="1" colspan="1">7</td><td rowspan="1" colspan="1">NK418</td><td rowspan="1" colspan="1">
                  <ext-link xmlns:xlink="http://www.w3.org/1999/xlink" ext-link-type="uri" xlink:href="http://www.boldsystems.org/index.php/Public_RecordView?processid=ISSIK367-14" xlink:type="simple">ISSIK367-14</ext-link>
                </td><td rowspan="1" colspan="1">
              <italic><tp:taxon-name><tp:taxon-name-part taxon-name-part-type="genus">Caragana</tp:taxon-name-part> <tp:taxon-name-part taxon-name-part-type="species">arborescens</tp:taxon-name-part></tp:taxon-name></italic>
            </td><td rowspan="1" colspan="1">Russia</td><td rowspan="1" colspan="1">
                  <ext-link xmlns:xlink="http://www.w3.org/1999/xlink" ext-link-type="gen" xlink:href="KP845391" xlink:type="simple">KP845391</ext-link>
                </td><td rowspan="1" colspan="1">
                  <ext-link xmlns:xlink="http://www.w3.org/1999/xlink" ext-link-type="gen" xlink:href="KP856943" xlink:type="simple">KP856943</ext-link>
                </td><td rowspan="1" colspan="1">
                  <ext-link xmlns:xlink="http://www.w3.org/1999/xlink" ext-link-type="gen" xlink:href="KP845430" xlink:type="simple">KP845430</ext-link>
                </td></tr><tr><td rowspan="1" colspan="1">8</td><td rowspan="1" colspan="1">NK429</td><td rowspan="1" colspan="1">
                  <ext-link xmlns:xlink="http://www.w3.org/1999/xlink" ext-link-type="uri" xlink:href="http://www.boldsystems.org/index.php/Public_RecordView?processid=MICRU001-15" xlink:type="simple">MICRU001-15</ext-link>
                </td><td rowspan="1" colspan="1">
              <italic><tp:taxon-name><tp:taxon-name-part taxon-name-part-type="genus">Caragana</tp:taxon-name-part> <tp:taxon-name-part taxon-name-part-type="species">arborescens</tp:taxon-name-part></tp:taxon-name></italic>
            </td><td rowspan="1" colspan="1">Russia</td><td rowspan="1" colspan="1">
                  <ext-link xmlns:xlink="http://www.w3.org/1999/xlink" ext-link-type="gen" xlink:href="KP845418" xlink:type="simple">KP845418</ext-link>
                </td><td rowspan="1" colspan="1">
                  <ext-link xmlns:xlink="http://www.w3.org/1999/xlink" ext-link-type="gen" xlink:href="KP856957" xlink:type="simple">KP856957</ext-link>
                </td><td rowspan="1" colspan="1">
                  <ext-link xmlns:xlink="http://www.w3.org/1999/xlink" ext-link-type="gen" xlink:href="KP845443" xlink:type="simple">KP845443</ext-link>
                </td></tr><tr><td rowspan="1" colspan="1">9</td><td rowspan="1" colspan="1">NK430</td><td rowspan="1" colspan="1">
                  <ext-link xmlns:xlink="http://www.w3.org/1999/xlink" ext-link-type="uri" xlink:href="http://www.boldsystems.org/index.php/Public_RecordView?processid=MICRU002-15" xlink:type="simple">MICRU002-15</ext-link>
                </td><td rowspan="1" colspan="1">
              <italic><tp:taxon-name><tp:taxon-name-part taxon-name-part-type="genus">Caragana</tp:taxon-name-part> <tp:taxon-name-part taxon-name-part-type="species">arborescens</tp:taxon-name-part></tp:taxon-name></italic>
            </td><td rowspan="1" colspan="1">Russia</td><td rowspan="1" colspan="1">
                  <ext-link xmlns:xlink="http://www.w3.org/1999/xlink" ext-link-type="gen" xlink:href="KP845400" xlink:type="simple">KP845400</ext-link>
                </td><td rowspan="1" colspan="1">
                  <ext-link xmlns:xlink="http://www.w3.org/1999/xlink" ext-link-type="gen" xlink:href="KP856947" xlink:type="simple">KP856947</ext-link>
                </td><td rowspan="1" colspan="1">
                  <ext-link xmlns:xlink="http://www.w3.org/1999/xlink" ext-link-type="gen" xlink:href="KP845434" xlink:type="simple">KP845434</ext-link>
                </td></tr><tr><td rowspan="1" colspan="1">10</td><td rowspan="1" colspan="1">NK431</td><td rowspan="1" colspan="1">
                  <ext-link xmlns:xlink="http://www.w3.org/1999/xlink" ext-link-type="uri" xlink:href="http://www.boldsystems.org/index.php/Public_RecordView?processid=MICRU003-15" xlink:type="simple">MICRU003-15</ext-link>
                </td><td rowspan="1" colspan="1">
              <italic><tp:taxon-name><tp:taxon-name-part taxon-name-part-type="genus">Caragana</tp:taxon-name-part> <tp:taxon-name-part taxon-name-part-type="species">arborescens</tp:taxon-name-part></tp:taxon-name></italic>
            </td><td rowspan="1" colspan="1">Russia</td><td rowspan="1" colspan="1">
                  <ext-link xmlns:xlink="http://www.w3.org/1999/xlink" ext-link-type="gen" xlink:href="KP845415" xlink:type="simple">KP845415</ext-link>
                </td><td rowspan="1" colspan="1">
                  <ext-link xmlns:xlink="http://www.w3.org/1999/xlink" ext-link-type="gen" xlink:href="KP856955" xlink:type="simple">KP856955</ext-link>
                </td><td rowspan="1" colspan="1">
                  <ext-link xmlns:xlink="http://www.w3.org/1999/xlink" ext-link-type="gen" xlink:href="KP845442" xlink:type="simple">KP845442</ext-link>
                </td></tr><tr><td rowspan="1" colspan="1">11</td><td rowspan="1" colspan="1">NK432</td><td rowspan="1" colspan="1">
                  <ext-link xmlns:xlink="http://www.w3.org/1999/xlink" ext-link-type="uri" xlink:href="http://www.boldsystems.org/index.php/Public_RecordView?processid=MICRU004-15" xlink:type="simple">MICRU004-15</ext-link>
                </td><td rowspan="1" colspan="1">
              <italic><tp:taxon-name><tp:taxon-name-part taxon-name-part-type="genus">Caragana</tp:taxon-name-part> <tp:taxon-name-part taxon-name-part-type="species">arborescens</tp:taxon-name-part></tp:taxon-name></italic>
            </td><td rowspan="1" colspan="1">Russia</td><td rowspan="1" colspan="1">
                  <ext-link xmlns:xlink="http://www.w3.org/1999/xlink" ext-link-type="gen" xlink:href="KP845389" xlink:type="simple">KP845389</ext-link>
                </td><td rowspan="1" colspan="1">
                  <ext-link xmlns:xlink="http://www.w3.org/1999/xlink" ext-link-type="gen" xlink:href="KP856942" xlink:type="simple">KP856942</ext-link>
                </td><td rowspan="1" colspan="1">
                  <ext-link xmlns:xlink="http://www.w3.org/1999/xlink" ext-link-type="gen" xlink:href="KP845429" xlink:type="simple">KP845429</ext-link>
                </td></tr><tr><td rowspan="1" colspan="1">12</td><td rowspan="1" colspan="1">NK433, [TRB3994♂]</td><td rowspan="1" colspan="1">
                  <ext-link xmlns:xlink="http://www.w3.org/1999/xlink" ext-link-type="uri" xlink:href="http://www.boldsystems.org/index.php/Public_RecordView?processid=MICRU005-15" xlink:type="simple">MICRU005-15</ext-link>
                </td><td rowspan="1" colspan="1">
              <italic><tp:taxon-name><tp:taxon-name-part taxon-name-part-type="genus">Caragana</tp:taxon-name-part> <tp:taxon-name-part taxon-name-part-type="species">arborescens</tp:taxon-name-part></tp:taxon-name></italic>
            </td><td rowspan="1" colspan="1">Russia</td><td rowspan="1" colspan="1">
                  <ext-link xmlns:xlink="http://www.w3.org/1999/xlink" ext-link-type="gen" xlink:href="KP845387" xlink:type="simple">KP845387</ext-link>
                </td><td rowspan="1" colspan="1">
                  <ext-link xmlns:xlink="http://www.w3.org/1999/xlink" ext-link-type="gen" xlink:href="KP856941" xlink:type="simple">KP856941</ext-link>
                </td><td rowspan="1" colspan="1">
                  <ext-link xmlns:xlink="http://www.w3.org/1999/xlink" ext-link-type="gen" xlink:href="KP845428" xlink:type="simple">KP845428</ext-link>
                </td></tr><tr><td rowspan="1" colspan="1">13</td><td rowspan="1" colspan="1">NK434, [TRB4052♀]</td><td rowspan="1" colspan="1">
                  <ext-link xmlns:xlink="http://www.w3.org/1999/xlink" ext-link-type="uri" xlink:href="http://www.boldsystems.org/index.php/Public_RecordView?processid=MICRU006-15" xlink:type="simple">MICRU006-15</ext-link>
                </td><td rowspan="1" colspan="1">
              <italic><tp:taxon-name><tp:taxon-name-part taxon-name-part-type="genus">Caragana</tp:taxon-name-part> <tp:taxon-name-part taxon-name-part-type="species">arborescens</tp:taxon-name-part></tp:taxon-name></italic>
            </td><td rowspan="1" colspan="1">Russia</td><td rowspan="1" colspan="1">
                  <ext-link xmlns:xlink="http://www.w3.org/1999/xlink" ext-link-type="gen" xlink:href="KP845425" xlink:type="simple">KP845425</ext-link>
                </td><td rowspan="1" colspan="1">
                  <ext-link xmlns:xlink="http://www.w3.org/1999/xlink" ext-link-type="gen" xlink:href="KP856960" xlink:type="simple">KP856960</ext-link>
                </td><td rowspan="1" colspan="1">
                  <ext-link xmlns:xlink="http://www.w3.org/1999/xlink" ext-link-type="gen" xlink:href="KP845446" xlink:type="simple">KP845446</ext-link>
                </td></tr><tr><td rowspan="1" colspan="1">14</td><td rowspan="1" colspan="1">NK439</td><td rowspan="1" colspan="1">
                  <ext-link xmlns:xlink="http://www.w3.org/1999/xlink" ext-link-type="uri" xlink:href="http://www.boldsystems.org/index.php/Public_RecordView?processid=MICRU011-15" xlink:type="simple">MICRU011-15</ext-link>
                </td><td rowspan="1" colspan="1">
              <italic><tp:taxon-name><tp:taxon-name-part taxon-name-part-type="genus">Caragana</tp:taxon-name-part> <tp:taxon-name-part taxon-name-part-type="species">arborescens</tp:taxon-name-part></tp:taxon-name></italic>
            </td><td rowspan="1" colspan="1">Russia</td><td rowspan="1" colspan="1">–</td><td rowspan="1" colspan="1">
                  <ext-link xmlns:xlink="http://www.w3.org/1999/xlink" ext-link-type="gen" xlink:href="KP856951" xlink:type="simple">KP856951</ext-link>
                </td><td rowspan="1" colspan="1">
                  <ext-link xmlns:xlink="http://www.w3.org/1999/xlink" ext-link-type="gen" xlink:href="KP845438" xlink:type="simple">KP845438</ext-link>
                </td></tr><tr><td rowspan="1" colspan="1">15</td><td rowspan="1" colspan="1">NK470</td><td rowspan="1" colspan="1">
                  <ext-link xmlns:xlink="http://www.w3.org/1999/xlink" ext-link-type="uri" xlink:href="http://www.boldsystems.org/index.php/Public_RecordView?processid=MICRU025-15" xlink:type="simple">MICRU025-15</ext-link>
                </td><td rowspan="1" colspan="1">
              <italic><tp:taxon-name><tp:taxon-name-part taxon-name-part-type="genus">Medicago</tp:taxon-name-part></tp:taxon-name></italic> sp.</td><td rowspan="1" colspan="1">Russia</td><td rowspan="1" colspan="1">
                  <ext-link xmlns:xlink="http://www.w3.org/1999/xlink" ext-link-type="gen" xlink:href="KU380252" xlink:type="simple">KU380252</ext-link>
                </td><td rowspan="1" colspan="1">
                  <ext-link xmlns:xlink="http://www.w3.org/1999/xlink" ext-link-type="gen" xlink:href="KU380277" xlink:type="simple">KU380277</ext-link>
                </td><td rowspan="1" colspan="1">
                  <ext-link xmlns:xlink="http://www.w3.org/1999/xlink" ext-link-type="gen" xlink:href="KU380273" xlink:type="simple">KU380273</ext-link>
                </td></tr><tr><td rowspan="1" colspan="1">16</td><td rowspan="1" colspan="1">NK472</td><td rowspan="1" colspan="1">
                  <ext-link xmlns:xlink="http://www.w3.org/1999/xlink" ext-link-type="uri" xlink:href="http://www.boldsystems.org/index.php/Public_RecordView?processid=MICRU027-15" xlink:type="simple">MICRU027-15</ext-link>
                </td><td rowspan="1" colspan="1">
              <italic><tp:taxon-name><tp:taxon-name-part taxon-name-part-type="genus">Caragana</tp:taxon-name-part> <tp:taxon-name-part taxon-name-part-type="species">arborescens</tp:taxon-name-part></tp:taxon-name></italic>
            </td><td rowspan="1" colspan="1">Russia</td><td rowspan="1" colspan="1">
                  <ext-link xmlns:xlink="http://www.w3.org/1999/xlink" ext-link-type="gen" xlink:href="KU380260" xlink:type="simple">KU380260</ext-link>
                </td><td rowspan="1" colspan="1">
                  <ext-link xmlns:xlink="http://www.w3.org/1999/xlink" ext-link-type="gen" xlink:href="KU380278" xlink:type="simple">KU380278</ext-link>
                </td><td rowspan="1" colspan="1">
                  <ext-link xmlns:xlink="http://www.w3.org/1999/xlink" ext-link-type="gen" xlink:href="KU380274" xlink:type="simple">KU380274</ext-link>
                </td></tr><tr><td rowspan="1" colspan="1">17</td><td rowspan="1" colspan="1">NK473</td><td rowspan="1" colspan="1">
                  <ext-link xmlns:xlink="http://www.w3.org/1999/xlink" ext-link-type="uri" xlink:href="http://www.boldsystems.org/index.php/Public_RecordView?processid=MICRU028-15" xlink:type="simple">MICRU028-15</ext-link>
                </td><td rowspan="1" colspan="1">
              <italic><tp:taxon-name><tp:taxon-name-part taxon-name-part-type="genus">Caragana</tp:taxon-name-part> <tp:taxon-name-part taxon-name-part-type="species">arborescens</tp:taxon-name-part></tp:taxon-name></italic>
            </td><td rowspan="1" colspan="1">Russia</td><td rowspan="1" colspan="1">
                  <ext-link xmlns:xlink="http://www.w3.org/1999/xlink" ext-link-type="gen" xlink:href="KU380247" xlink:type="simple">KU380247</ext-link>
                </td><td rowspan="1" colspan="1">
                  <ext-link xmlns:xlink="http://www.w3.org/1999/xlink" ext-link-type="gen" xlink:href="KU380275" xlink:type="simple">KU380275</ext-link>
                </td><td rowspan="1" colspan="1">
                  <ext-link xmlns:xlink="http://www.w3.org/1999/xlink" ext-link-type="gen" xlink:href="KU380271" xlink:type="simple">KU380271</ext-link>
                </td></tr><tr><td rowspan="1" colspan="1">18</td><td rowspan="1" colspan="1">NK474</td><td rowspan="1" colspan="1">
                  <ext-link xmlns:xlink="http://www.w3.org/1999/xlink" ext-link-type="uri" xlink:href="http://www.boldsystems.org/index.php/Public_RecordView?processid=MICRU029-15" xlink:type="simple">MICRU029-15</ext-link>
                </td><td rowspan="1" colspan="1">
              <italic><tp:taxon-name><tp:taxon-name-part taxon-name-part-type="genus">Caragana</tp:taxon-name-part> <tp:taxon-name-part taxon-name-part-type="species">arborescens</tp:taxon-name-part></tp:taxon-name></italic>
            </td><td rowspan="1" colspan="1">Russia</td><td rowspan="1" colspan="1">
                  <ext-link xmlns:xlink="http://www.w3.org/1999/xlink" ext-link-type="gen" xlink:href="KU380268" xlink:type="simple">KU380268</ext-link>
                </td><td rowspan="1" colspan="1">–</td><td rowspan="1" colspan="1">–</td></tr><tr><td rowspan="1" colspan="1">19</td><td rowspan="1" colspan="1">NK475</td><td rowspan="1" colspan="1">
                  <ext-link xmlns:xlink="http://www.w3.org/1999/xlink" ext-link-type="uri" xlink:href="http://www.boldsystems.org/index.php/Public_RecordView?processid=MICRU030-15" xlink:type="simple">MICRU030-15</ext-link>
                </td><td rowspan="1" colspan="1">
              <italic><tp:taxon-name><tp:taxon-name-part taxon-name-part-type="genus">Caragana</tp:taxon-name-part> <tp:taxon-name-part taxon-name-part-type="species">arborescens</tp:taxon-name-part></tp:taxon-name></italic>
            </td><td rowspan="1" colspan="1">Russia</td><td rowspan="1" colspan="1">
                  <ext-link xmlns:xlink="http://www.w3.org/1999/xlink" ext-link-type="gen" xlink:href="KU380254" xlink:type="simple">KU380254</ext-link>
                </td><td rowspan="1" colspan="1">–</td><td rowspan="1" colspan="1">–</td></tr><tr><td rowspan="1" colspan="1">20</td><td rowspan="1" colspan="1">NK476</td><td rowspan="1" colspan="1">
                  <ext-link xmlns:xlink="http://www.w3.org/1999/xlink" ext-link-type="uri" xlink:href="http://www.boldsystems.org/index.php/Public_RecordView?processid=MICRU031-15" xlink:type="simple">MICRU031-15</ext-link>
                </td><td rowspan="1" colspan="1">
              <italic><tp:taxon-name><tp:taxon-name-part taxon-name-part-type="genus">Caragana</tp:taxon-name-part> <tp:taxon-name-part taxon-name-part-type="species">arborescens</tp:taxon-name-part></tp:taxon-name></italic>
            </td><td rowspan="1" colspan="1">Russia</td><td rowspan="1" colspan="1">
                  <ext-link xmlns:xlink="http://www.w3.org/1999/xlink" ext-link-type="gen" xlink:href="KU380246" xlink:type="simple">KU380246</ext-link>
                </td><td rowspan="1" colspan="1">–</td><td rowspan="1" colspan="1">–</td></tr><tr><td rowspan="1" colspan="1">21</td><td rowspan="1" colspan="1">NK477</td><td rowspan="1" colspan="1">
                  <ext-link xmlns:xlink="http://www.w3.org/1999/xlink" ext-link-type="uri" xlink:href="http://www.boldsystems.org/index.php/Public_RecordView?processid=MICRU032-15" xlink:type="simple">MICRU032-15</ext-link>
                </td><td rowspan="1" colspan="1">
              <italic><tp:taxon-name><tp:taxon-name-part taxon-name-part-type="genus">Caragana</tp:taxon-name-part> <tp:taxon-name-part taxon-name-part-type="species">arborescens</tp:taxon-name-part></tp:taxon-name></italic>
            </td><td rowspan="1" colspan="1">Russia</td><td rowspan="1" colspan="1">
                  <ext-link xmlns:xlink="http://www.w3.org/1999/xlink" ext-link-type="gen" xlink:href="KU380257" xlink:type="simple">KU380257</ext-link>
                </td><td rowspan="1" colspan="1">–</td><td rowspan="1" colspan="1">–</td></tr><tr><td rowspan="1" colspan="1">22</td><td rowspan="1" colspan="1">NK478</td><td rowspan="1" colspan="1">
                  <ext-link xmlns:xlink="http://www.w3.org/1999/xlink" ext-link-type="uri" xlink:href="http://www.boldsystems.org/index.php/Public_RecordView?processid=MICRU033-15" xlink:type="simple">MICRU033-15</ext-link>
                </td><td rowspan="1" colspan="1">
              <italic><tp:taxon-name><tp:taxon-name-part taxon-name-part-type="genus">Caragana</tp:taxon-name-part> <tp:taxon-name-part taxon-name-part-type="species">arborescens</tp:taxon-name-part></tp:taxon-name></italic>
            </td><td rowspan="1" colspan="1">Russia</td><td rowspan="1" colspan="1">
                  <ext-link xmlns:xlink="http://www.w3.org/1999/xlink" ext-link-type="gen" xlink:href="KU380267" xlink:type="simple">KU380267</ext-link>
                </td><td rowspan="1" colspan="1">–</td><td rowspan="1" colspan="1">–</td></tr><tr><td rowspan="1" colspan="8">
              <bold><italic><tp:taxon-name><tp:taxon-name-part taxon-name-part-type="genus">Micrurapteryx</tp:taxon-name-part> <tp:taxon-name-part taxon-name-part-type="species">gradatella</tp:taxon-name-part></tp:taxon-name></italic></bold>
            </td></tr><tr><td rowspan="1" colspan="1">23</td><td rowspan="1" colspan="1">MM08526</td><td rowspan="1" colspan="1">
                  <ext-link xmlns:xlink="http://www.w3.org/1999/xlink" ext-link-type="uri" xlink:href="http://www.boldsystems.org/index.php/Public_RecordView?processid=LEFIE211-10" xlink:type="simple">LEFIE211-10</ext-link>
                </td><td rowspan="1" colspan="1">
              <italic><tp:taxon-name><tp:taxon-name-part taxon-name-part-type="genus">Lathyrus</tp:taxon-name-part> <tp:taxon-name-part taxon-name-part-type="species">linifolius</tp:taxon-name-part></tp:taxon-name></italic>
            </td><td rowspan="1" colspan="1">Finland</td><td rowspan="1" colspan="1">
                  <ext-link xmlns:xlink="http://www.w3.org/1999/xlink" ext-link-type="gen" xlink:href="HM873950" xlink:type="simple">HM873950</ext-link>
                </td><td rowspan="1" colspan="1">–</td><td rowspan="1" colspan="1">–</td></tr><tr><td rowspan="1" colspan="1">24</td><td rowspan="1" colspan="1">MM15541</td><td rowspan="1" colspan="1">
                  <ext-link xmlns:xlink="http://www.w3.org/1999/xlink" ext-link-type="uri" xlink:href="http://www.boldsystems.org/index.php/Public_RecordView?processid=LEFIG677-10" xlink:type="simple">LEFIG677-10</ext-link>
                </td><td rowspan="1" colspan="1">–</td><td rowspan="1" colspan="1">Finland</td><td rowspan="1" colspan="1">
                  <ext-link xmlns:xlink="http://www.w3.org/1999/xlink" ext-link-type="gen" xlink:href="HM876337" xlink:type="simple">HM876337</ext-link>
                </td><td rowspan="1" colspan="1">–</td><td rowspan="1" colspan="1">–</td></tr><tr><td rowspan="1" colspan="1">25</td><td rowspan="1" colspan="1">MM18085</td><td rowspan="1" colspan="1">
                  <ext-link xmlns:xlink="http://www.w3.org/1999/xlink" ext-link-type="uri" xlink:href="http://www.boldsystems.org/index.php/Public_RecordView?processid=LEFIK510-10" xlink:type="simple">LEFIK510-10</ext-link>
                </td><td rowspan="1" colspan="1">–</td><td rowspan="1" colspan="1">Finland</td><td rowspan="1" colspan="1">
                  <ext-link xmlns:xlink="http://www.w3.org/1999/xlink" ext-link-type="gen" xlink:href="JF854112" xlink:type="simple">JF854112</ext-link>
                </td><td rowspan="1" colspan="1">–</td><td rowspan="1" colspan="1">–</td></tr><tr><td rowspan="1" colspan="1">26</td><td rowspan="1" colspan="1">NK435</td><td rowspan="1" colspan="1">
                  <ext-link xmlns:xlink="http://www.w3.org/1999/xlink" ext-link-type="uri" xlink:href="http://www.boldsystems.org/index.php/Public_RecordView?processid=MICRU007-15" xlink:type="simple">MICRU007-15</ext-link>
                </td><td rowspan="1" colspan="1">
              <italic><tp:taxon-name><tp:taxon-name-part taxon-name-part-type="genus">Lathyrus</tp:taxon-name-part> <tp:taxon-name-part taxon-name-part-type="species">linifolius</tp:taxon-name-part></tp:taxon-name></italic>
            </td><td rowspan="1" colspan="1">Finland</td><td rowspan="1" colspan="1">
                  <ext-link xmlns:xlink="http://www.w3.org/1999/xlink" ext-link-type="gen" xlink:href="KP845413" xlink:type="simple">KP845413</ext-link>
                </td><td rowspan="1" colspan="1">
                  <ext-link xmlns:xlink="http://www.w3.org/1999/xlink" ext-link-type="gen" xlink:href="KP856953" xlink:type="simple">KP856953</ext-link>
                </td><td rowspan="1" colspan="1">
                  <ext-link xmlns:xlink="http://www.w3.org/1999/xlink" ext-link-type="gen" xlink:href="KP845440" xlink:type="simple">KP845440</ext-link>
                </td></tr><tr><td rowspan="1" colspan="1">27</td><td rowspan="1" colspan="1">NK436</td><td rowspan="1" colspan="1">
                  <ext-link xmlns:xlink="http://www.w3.org/1999/xlink" ext-link-type="uri" xlink:href="http://www.boldsystems.org/index.php/Public_RecordView?processid=MICRU008-15" xlink:type="simple">MICRU008-15</ext-link>
                </td><td rowspan="1" colspan="1">
              <italic><tp:taxon-name><tp:taxon-name-part taxon-name-part-type="genus">Lathyrus</tp:taxon-name-part> <tp:taxon-name-part taxon-name-part-type="species">linifolius</tp:taxon-name-part></tp:taxon-name></italic>
            </td><td rowspan="1" colspan="1">Finland</td><td rowspan="1" colspan="1">
                  <ext-link xmlns:xlink="http://www.w3.org/1999/xlink" ext-link-type="gen" xlink:href="KP845411" xlink:type="simple">KP845411</ext-link>
                </td><td rowspan="1" colspan="1">
                  <ext-link xmlns:xlink="http://www.w3.org/1999/xlink" ext-link-type="gen" xlink:href="KP856952" xlink:type="simple">KP856952</ext-link>
                </td><td rowspan="1" colspan="1">
                  <ext-link xmlns:xlink="http://www.w3.org/1999/xlink" ext-link-type="gen" xlink:href="KP845439" xlink:type="simple">KP845439</ext-link>
                </td></tr><tr><td rowspan="1" colspan="1">28</td><td rowspan="1" colspan="1">NK437</td><td rowspan="1" colspan="1">
                  <ext-link xmlns:xlink="http://www.w3.org/1999/xlink" ext-link-type="uri" xlink:href="http://www.boldsystems.org/index.php/Public_RecordView?processid=MICRU009-15" xlink:type="simple">MICRU009-15</ext-link>
                </td><td rowspan="1" colspan="1">
              <italic><tp:taxon-name><tp:taxon-name-part taxon-name-part-type="genus">Lathyrus</tp:taxon-name-part> <tp:taxon-name-part taxon-name-part-type="species">linifolius</tp:taxon-name-part></tp:taxon-name></italic>
            </td><td rowspan="1" colspan="1">Finland</td><td rowspan="1" colspan="1">
                  <ext-link xmlns:xlink="http://www.w3.org/1999/xlink" ext-link-type="gen" xlink:href="KP845403" xlink:type="simple">KP845403</ext-link>
                </td><td rowspan="1" colspan="1">
                  <ext-link xmlns:xlink="http://www.w3.org/1999/xlink" ext-link-type="gen" xlink:href="KP856949" xlink:type="simple">KP856949</ext-link>
                </td><td rowspan="1" colspan="1">
                  <ext-link xmlns:xlink="http://www.w3.org/1999/xlink" ext-link-type="gen" xlink:href="KP845436" xlink:type="simple">KP845436</ext-link>
                </td></tr><tr><td rowspan="1" colspan="1">29</td><td rowspan="1" colspan="1">NK438</td><td rowspan="1" colspan="1">
                  <ext-link xmlns:xlink="http://www.w3.org/1999/xlink" ext-link-type="uri" xlink:href="http://www.boldsystems.org/index.php/Public_RecordView?processid=MICRU010-15" xlink:type="simple">MICRU010-15</ext-link>
                </td><td rowspan="1" colspan="1">
              <italic><tp:taxon-name><tp:taxon-name-part taxon-name-part-type="genus">Lathyrus</tp:taxon-name-part> <tp:taxon-name-part taxon-name-part-type="species">linifolius</tp:taxon-name-part></tp:taxon-name></italic>
            </td><td rowspan="1" colspan="1">Finland</td><td rowspan="1" colspan="1">
                  <ext-link xmlns:xlink="http://www.w3.org/1999/xlink" ext-link-type="gen" xlink:href="KP845414" xlink:type="simple">KP845414</ext-link>
                </td><td rowspan="1" colspan="1">
                  <ext-link xmlns:xlink="http://www.w3.org/1999/xlink" ext-link-type="gen" xlink:href="KP856954" xlink:type="simple">KP856954</ext-link>
                </td><td rowspan="1" colspan="1">
                  <ext-link xmlns:xlink="http://www.w3.org/1999/xlink" ext-link-type="gen" xlink:href="KP845441" xlink:type="simple">KP845441</ext-link>
                </td></tr><tr><td rowspan="1" colspan="1">30</td><td rowspan="1" colspan="1">NK440</td><td rowspan="1" colspan="1">
                  <ext-link xmlns:xlink="http://www.w3.org/1999/xlink" ext-link-type="uri" xlink:href="http://www.boldsystems.org/index.php/Public_RecordView?processid=MICRU012-15" xlink:type="simple">MICRU012-15</ext-link>
                </td><td rowspan="1" colspan="1">
              <italic><tp:taxon-name><tp:taxon-name-part taxon-name-part-type="genus">Lathyrus</tp:taxon-name-part> <tp:taxon-name-part taxon-name-part-type="species">linifolius</tp:taxon-name-part></tp:taxon-name></italic>
            </td><td rowspan="1" colspan="1">Finland</td><td rowspan="1" colspan="1">–</td><td rowspan="1" colspan="1">
                  <ext-link xmlns:xlink="http://www.w3.org/1999/xlink" ext-link-type="gen" xlink:href="KP856958" xlink:type="simple">KP856958</ext-link>
                </td><td rowspan="1" colspan="1">
                  <ext-link xmlns:xlink="http://www.w3.org/1999/xlink" ext-link-type="gen" xlink:href="KP845444" xlink:type="simple">KP845444</ext-link>
                </td></tr><tr><td rowspan="1" colspan="1">31</td><td rowspan="1" colspan="1">NK459</td><td rowspan="1" colspan="1">
                  <ext-link xmlns:xlink="http://www.w3.org/1999/xlink" ext-link-type="uri" xlink:href="http://www.boldsystems.org/index.php/Public_RecordView?processid=MICRU014-15" xlink:type="simple">MICRU014-15</ext-link>
                </td><td rowspan="1" colspan="1">
              <italic><tp:taxon-name><tp:taxon-name-part taxon-name-part-type="genus">Vicia</tp:taxon-name-part> <tp:taxon-name-part taxon-name-part-type="species">amoena</tp:taxon-name-part></tp:taxon-name></italic>
            </td><td rowspan="1" colspan="1">Russia</td><td rowspan="1" colspan="1">
                  <ext-link xmlns:xlink="http://www.w3.org/1999/xlink" ext-link-type="gen" xlink:href="KU380248" xlink:type="simple">KU380248</ext-link>
                </td><td rowspan="1" colspan="1">
                  <ext-link xmlns:xlink="http://www.w3.org/1999/xlink" ext-link-type="gen" xlink:href="KU380276" xlink:type="simple">KU380276</ext-link>
                </td><td rowspan="1" colspan="1">
                  <ext-link xmlns:xlink="http://www.w3.org/1999/xlink" ext-link-type="gen" xlink:href="KU380272" xlink:type="simple">KU380272</ext-link>
                </td></tr><tr><td rowspan="1" colspan="1">32</td><td rowspan="1" colspan="1">NK462</td><td rowspan="1" colspan="1">MICRU017-5</td><td rowspan="1" colspan="1">
              <italic><tp:taxon-name><tp:taxon-name-part taxon-name-part-type="genus">Vicia</tp:taxon-name-part> <tp:taxon-name-part taxon-name-part-type="species">amoena</tp:taxon-name-part></tp:taxon-name></italic>
            </td><td rowspan="1" colspan="1">Russia</td><td rowspan="1" colspan="1">
                  <ext-link xmlns:xlink="http://www.w3.org/1999/xlink" ext-link-type="gen" xlink:href="KU380266" xlink:type="simple">KU380266</ext-link>
                </td><td rowspan="1" colspan="1"/><td rowspan="1" colspan="1"/></tr><tr><td rowspan="1" colspan="1">33</td><td rowspan="1" colspan="1">NK471</td><td rowspan="1" colspan="1">
                  <ext-link xmlns:xlink="http://www.w3.org/1999/xlink" ext-link-type="uri" xlink:href="http://www.boldsystems.org/index.php/Public_RecordView?processid=MICRU026-15" xlink:type="simple">MICRU026-15</ext-link>
                </td><td rowspan="1" colspan="1">
              <italic><tp:taxon-name><tp:taxon-name-part taxon-name-part-type="genus">Vicia</tp:taxon-name-part> <tp:taxon-name-part taxon-name-part-type="species">amoena</tp:taxon-name-part></tp:taxon-name></italic>
            </td><td rowspan="1" colspan="1">Russia</td><td rowspan="1" colspan="1">
                  <ext-link xmlns:xlink="http://www.w3.org/1999/xlink" ext-link-type="gen" xlink:href="KU380245" xlink:type="simple">KU380245</ext-link>
                </td><td rowspan="1" colspan="1"/><td rowspan="1" colspan="1"/></tr><tr><td rowspan="1" colspan="8">
              <bold><italic><tp:taxon-name><tp:taxon-name-part taxon-name-part-type="genus">Micrurapteryx</tp:taxon-name-part> <tp:taxon-name-part taxon-name-part-type="species">kollariella</tp:taxon-name-part></tp:taxon-name></italic></bold>
            </td></tr><tr><td rowspan="1" colspan="1">34</td><td rowspan="1" colspan="1">CLV1781</td><td rowspan="1" colspan="1">
                  <ext-link xmlns:xlink="http://www.w3.org/1999/xlink" ext-link-type="uri" xlink:href="http://www.boldsystems.org/index.php/Public_RecordView?processid=GRSLO261-10" xlink:type="simple">GRSLO261-10</ext-link>
                </td><td rowspan="1" colspan="1">–</td><td rowspan="1" colspan="1">Austria</td><td rowspan="1" colspan="1">
                  <ext-link xmlns:xlink="http://www.w3.org/1999/xlink" ext-link-type="gen" xlink:href="JF848362" xlink:type="simple">JF848362</ext-link>
                </td><td rowspan="1" colspan="1">–</td><td rowspan="1" colspan="1">–</td></tr><tr><td rowspan="1" colspan="1">35</td><td rowspan="1" colspan="1">CLV1832</td><td rowspan="1" colspan="1">
                  <ext-link xmlns:xlink="http://www.w3.org/1999/xlink" ext-link-type="uri" xlink:href="http://www.boldsystems.org/index.php/Public_RecordView?processid=GRSLO312-10" xlink:type="simple">GRSLO312-10</ext-link>
                </td><td rowspan="1" colspan="1">–</td><td rowspan="1" colspan="1">Italy</td><td rowspan="1" colspan="1">
                  <ext-link xmlns:xlink="http://www.w3.org/1999/xlink" ext-link-type="gen" xlink:href="JF848397" xlink:type="simple">JF848397</ext-link>
                </td><td rowspan="1" colspan="1">–</td><td rowspan="1" colspan="1">–</td></tr><tr><td rowspan="1" colspan="1">36</td><td rowspan="1" colspan="1">CLV2281</td><td rowspan="1" colspan="1">
                  <ext-link xmlns:xlink="http://www.w3.org/1999/xlink" ext-link-type="uri" xlink:href="http://www.boldsystems.org/index.php/Public_RecordView?processid=GRPAL123-11" xlink:type="simple">GRPAL123-11</ext-link>
                </td><td rowspan="1" colspan="1">–</td><td rowspan="1" colspan="1">France</td><td rowspan="1" colspan="1">
                  <ext-link xmlns:xlink="http://www.w3.org/1999/xlink" ext-link-type="gen" xlink:href="KP845406" xlink:type="simple">KP845406</ext-link>
                </td><td rowspan="1" colspan="1">–</td><td rowspan="1" colspan="1">–</td></tr><tr><td rowspan="1" colspan="1">37</td><td rowspan="1" colspan="1">CLV5200</td><td rowspan="1" colspan="1">
                  <ext-link xmlns:xlink="http://www.w3.org/1999/xlink" ext-link-type="uri" xlink:href="http://www.boldsystems.org/index.php/Public_RecordView?processid=LNOUD2104-12" xlink:type="simple">LNOUD2104-12</ext-link>
                </td><td rowspan="1" colspan="1">–</td><td rowspan="1" colspan="1">Romania</td><td rowspan="1" colspan="1">
                  <ext-link xmlns:xlink="http://www.w3.org/1999/xlink" ext-link-type="gen" xlink:href="KP845417" xlink:type="simple">KP845417</ext-link>
                </td><td rowspan="1" colspan="1">–</td><td rowspan="1" colspan="1">–</td></tr><tr><td rowspan="1" colspan="1">38</td><td rowspan="1" colspan="1">
                  <named-content xmlns:xlink="http://www.w3.org/1999/xlink" content-type="dwc:institutional_code" xlink:type="simple">TLMF</named-content> Lep 03523</td><td rowspan="1" colspan="1">
                  <ext-link xmlns:xlink="http://www.w3.org/1999/xlink" ext-link-type="uri" xlink:href="http://www.boldsystems.org/index.php/Public_RecordView?processid=PHLAD348-11" xlink:type="simple">PHLAD348-11</ext-link>
                </td><td rowspan="1" colspan="1">–</td><td rowspan="1" colspan="1">France</td><td rowspan="1" colspan="1">
                  <ext-link xmlns:xlink="http://www.w3.org/1999/xlink" ext-link-type="gen" xlink:href="KP845404" xlink:type="simple">KP845404</ext-link>
                </td><td rowspan="1" colspan="1">–</td><td rowspan="1" colspan="1">–</td></tr><tr><td rowspan="1" colspan="1">39</td><td rowspan="1" colspan="1">
                  <named-content xmlns:xlink="http://www.w3.org/1999/xlink" content-type="dwc:institutional_code" xlink:type="simple">TLMF</named-content> Lep 03534</td><td rowspan="1" colspan="1">
                  <ext-link xmlns:xlink="http://www.w3.org/1999/xlink" ext-link-type="uri" xlink:href="http://www.boldsystems.org/index.php/Public_RecordView?processid=PHLAD359-11" xlink:type="simple">PHLAD359-11</ext-link>
                </td><td rowspan="1" colspan="1">–</td><td rowspan="1" colspan="1">Italy</td><td rowspan="1" colspan="1">
                  <ext-link xmlns:xlink="http://www.w3.org/1999/xlink" ext-link-type="gen" xlink:href="JN272048" xlink:type="simple">JN272048</ext-link>
                </td><td rowspan="1" colspan="1">–</td><td rowspan="1" colspan="1">–</td></tr><tr><td rowspan="1" colspan="8">
              <bold><italic><tp:taxon-name><tp:taxon-name-part taxon-name-part-type="genus">Micrurapteryx</tp:taxon-name-part> <tp:taxon-name-part taxon-name-part-type="species">occulta</tp:taxon-name-part></tp:taxon-name></italic></bold>
            </td></tr><tr><td rowspan="1" colspan="1">40</td><td rowspan="1" colspan="1">CNCLEP00008459, [MIC6944♂]</td><td rowspan="1" colspan="1">
                  <ext-link xmlns:xlink="http://www.w3.org/1999/xlink" ext-link-type="uri" xlink:href="http://www.boldsystems.org/index.php/Public_RecordView?processid=MNAL461-10" xlink:type="simple">MNAL461-10</ext-link>
                </td><td rowspan="1" colspan="1">–</td><td rowspan="1" colspan="1">
                  USA
                </td><td rowspan="1" colspan="1">
                  <ext-link xmlns:xlink="http://www.w3.org/1999/xlink" ext-link-type="gen" xlink:href="HQ965133" xlink:type="simple">HQ965133</ext-link>
                </td><td rowspan="1" colspan="1">–</td><td rowspan="1" colspan="1">–</td></tr><tr><td rowspan="1" colspan="1">41</td><td rowspan="1" colspan="1">CNCLEP00035771, [MIC6945♂]</td><td rowspan="1" colspan="1">
                  <ext-link xmlns:xlink="http://www.w3.org/1999/xlink" ext-link-type="uri" xlink:href="http://www.boldsystems.org/index.php/Public_RecordView?processid=MNAL496-10" xlink:type="simple">MNAL496-10</ext-link>
                </td><td rowspan="1" colspan="1">–</td><td rowspan="1" colspan="1">Canada</td><td rowspan="1" colspan="1">
                  <ext-link xmlns:xlink="http://www.w3.org/1999/xlink" ext-link-type="gen" xlink:href="HQ965158" xlink:type="simple">HQ965158</ext-link>
                </td><td rowspan="1" colspan="1">–</td><td rowspan="1" colspan="1">–</td></tr><tr><td rowspan="1" colspan="1">42</td><td rowspan="1" colspan="1">CNCLEP00035785, [MIC6938♂]</td><td rowspan="1" colspan="1">
                  <ext-link xmlns:xlink="http://www.w3.org/1999/xlink" ext-link-type="uri" xlink:href="http://www.boldsystems.org/index.php/Public_RecordView?processid=MNAL498-10" xlink:type="simple">MNAL498-10</ext-link>
                </td><td rowspan="1" colspan="1">–</td><td rowspan="1" colspan="1">Canada</td><td rowspan="1" colspan="1">
                  <ext-link xmlns:xlink="http://www.w3.org/1999/xlink" ext-link-type="gen" xlink:href="HQ965160" xlink:type="simple">HQ965160</ext-link>
                </td><td rowspan="1" colspan="1">–</td><td rowspan="1" colspan="1">–</td></tr><tr><td rowspan="1" colspan="1">43</td><td rowspan="1" colspan="1">CNCLEP00038523, [MIC6839♂]</td><td rowspan="1" colspan="1">
                  <ext-link xmlns:xlink="http://www.w3.org/1999/xlink" ext-link-type="uri" xlink:href="http://www.boldsystems.org/index.php/Public_RecordView?processid=MNAI744-09" xlink:type="simple">MNAI744-09</ext-link>
                </td><td rowspan="1" colspan="1">–</td><td rowspan="1" colspan="1">Canada</td><td rowspan="1" colspan="1">
                  <ext-link xmlns:xlink="http://www.w3.org/1999/xlink" ext-link-type="gen" xlink:href="GU692590" xlink:type="simple">GU692590</ext-link>
                </td><td rowspan="1" colspan="1">–</td><td rowspan="1" colspan="1">–</td></tr><tr><td rowspan="1" colspan="1">44</td><td rowspan="1" colspan="1">CNCLEP00082614, [MIC6943♂]</td><td rowspan="1" colspan="1">
                  <ext-link xmlns:xlink="http://www.w3.org/1999/xlink" ext-link-type="uri" xlink:href="http://www.boldsystems.org/index.php/Public_RecordView?processid=MNAN395-11" xlink:type="simple">MNAN395-11</ext-link>
                </td><td rowspan="1" colspan="1">–</td><td rowspan="1" colspan="1">
                  USA
                </td><td rowspan="1" colspan="1">
                  <ext-link xmlns:xlink="http://www.w3.org/1999/xlink" ext-link-type="gen" xlink:href="JN272038" xlink:type="simple">JN272038</ext-link>
                </td><td rowspan="1" colspan="1">–</td><td rowspan="1" colspan="1">–</td></tr><tr><td rowspan="1" colspan="1">45</td><td rowspan="1" colspan="1">CNCLEP00082615, [MIC6953♂]</td><td rowspan="1" colspan="1">
                  <ext-link xmlns:xlink="http://www.w3.org/1999/xlink" ext-link-type="uri" xlink:href="http://www.boldsystems.org/index.php/Public_RecordView?processid=MNAN396-11" xlink:type="simple">MNAN396-11</ext-link>
                </td><td rowspan="1" colspan="1">–</td><td rowspan="1" colspan="1">
                  USA
                </td><td rowspan="1" colspan="1">
                  <ext-link xmlns:xlink="http://www.w3.org/1999/xlink" ext-link-type="gen" xlink:href="JN272039" xlink:type="simple">JN272039</ext-link>
                </td><td rowspan="1" colspan="1">–</td><td rowspan="1" colspan="1">–</td></tr><tr><td rowspan="1" colspan="1">46</td><td rowspan="1" colspan="1">CNCLEP00082616, [MIC6954♂]</td><td rowspan="1" colspan="1">
                  <ext-link xmlns:xlink="http://www.w3.org/1999/xlink" ext-link-type="uri" xlink:href="http://www.boldsystems.org/index.php/Public_RecordView?processid=MNAN397-11" xlink:type="simple">MNAN397-11</ext-link>
                </td><td rowspan="1" colspan="1">–</td><td rowspan="1" colspan="1">
                  USA
                </td><td rowspan="1" colspan="1">
                  <ext-link xmlns:xlink="http://www.w3.org/1999/xlink" ext-link-type="gen" xlink:href="JN272040" xlink:type="simple">JN272040</ext-link>
                </td><td rowspan="1" colspan="1">–</td><td rowspan="1" colspan="1">–</td></tr><tr><td rowspan="1" colspan="1">47</td><td rowspan="1" colspan="1">CNCLEP00082676, [MIC6937♂]</td><td rowspan="1" colspan="1">
                  <ext-link xmlns:xlink="http://www.w3.org/1999/xlink" ext-link-type="uri" xlink:href="http://www.boldsystems.org/index.php/Public_RecordView?processid=MNAN400-11" xlink:type="simple">MNAN400-11</ext-link>
                </td><td rowspan="1" colspan="1">–</td><td rowspan="1" colspan="1">
                  USA
                </td><td rowspan="1" colspan="1">
                  <ext-link xmlns:xlink="http://www.w3.org/1999/xlink" ext-link-type="gen" xlink:href="JN272042" xlink:type="simple">JN272042</ext-link>
                </td><td rowspan="1" colspan="1">–</td><td rowspan="1" colspan="1">–</td></tr><tr><td rowspan="1" colspan="1">48</td><td rowspan="1" colspan="1">EDL YAKIMALUPINEA 1Jun2011</td><td rowspan="1" colspan="1">
                  <ext-link xmlns:xlink="http://www.w3.org/1999/xlink" ext-link-type="uri" xlink:href="http://www.boldsystems.org/index.php/Public_RecordView?processid=EHL942-12" xlink:type="simple">EHL942-12</ext-link>
                </td><td rowspan="1" colspan="1">–</td><td rowspan="1" colspan="1">
                  USA
                </td><td rowspan="1" colspan="1">
                  <ext-link xmlns:xlink="http://www.w3.org/1999/xlink" ext-link-type="gen" xlink:href="KP845419" xlink:type="simple">KP845419</ext-link>
                </td><td rowspan="1" colspan="1">–</td><td rowspan="1" colspan="1">–</td></tr><tr><td rowspan="1" colspan="1">49</td><td rowspan="1" colspan="1">
                  <ext-link xmlns:xlink="http://www.w3.org/1999/xlink" xlink:type="simple" ext-link-type="uri" xlink:href="http://hol.osu.edu/spmInfo.html?id=USNMENT00657162">USNMENT00657162</ext-link>, [USNM130246♂]</td><td rowspan="1" colspan="1">
                  <ext-link xmlns:xlink="http://www.w3.org/1999/xlink" ext-link-type="uri" xlink:href="http://www.boldsystems.org/index.php/Public_RecordView?processid=MNAM941-10" xlink:type="simple">MNAM941-10</ext-link>
                </td><td rowspan="1" colspan="1">
              <italic><tp:taxon-name><tp:taxon-name-part taxon-name-part-type="genus">Lathyrus</tp:taxon-name-part></tp:taxon-name></italic> sp.</td><td rowspan="1" colspan="1">
                  USA
                </td><td rowspan="1" colspan="1">
                  <ext-link xmlns:xlink="http://www.w3.org/1999/xlink" ext-link-type="gen" xlink:href="JN272015" xlink:type="simple">JN272015</ext-link>
                </td><td rowspan="1" colspan="1">–</td><td rowspan="1" colspan="1">–</td></tr><tr><td rowspan="1" colspan="1">50</td><td rowspan="1" colspan="1">
                  <ext-link xmlns:xlink="http://www.w3.org/1999/xlink" xlink:type="simple" ext-link-type="uri" xlink:href="http://hol.osu.edu/spmInfo.html?id=USNMENT00657163">USNMENT00657163</ext-link>, [USNM130247♂]</td><td rowspan="1" colspan="1">
                  <ext-link xmlns:xlink="http://www.w3.org/1999/xlink" ext-link-type="uri" xlink:href="http://www.boldsystems.org/index.php/Public_RecordView?processid=MNAM942-10" xlink:type="simple">MNAM942-10</ext-link>
                </td><td rowspan="1" colspan="1">
              <italic><tp:taxon-name><tp:taxon-name-part taxon-name-part-type="genus">Lathyrus</tp:taxon-name-part></tp:taxon-name></italic> sp.</td><td rowspan="1" colspan="1">
                  USA
                </td><td rowspan="1" colspan="1">
                  <ext-link xmlns:xlink="http://www.w3.org/1999/xlink" ext-link-type="gen" xlink:href="JN272016" xlink:type="simple">JN272016</ext-link>
                </td><td rowspan="1" colspan="1">–</td><td rowspan="1" colspan="1">–</td></tr><tr><td rowspan="1" colspan="1">51</td><td rowspan="1" colspan="1">
                  <ext-link xmlns:xlink="http://www.w3.org/1999/xlink" xlink:type="simple" ext-link-type="uri" xlink:href="http://hol.osu.edu/spmInfo.html?id=USNMENT00657165">USNMENT00657165</ext-link>, [USNM130248♂]</td><td rowspan="1" colspan="1">
                  <ext-link xmlns:xlink="http://www.w3.org/1999/xlink" ext-link-type="uri" xlink:href="http://www.boldsystems.org/index.php/Public_RecordView?processid=MNAM944-10" xlink:type="simple">MNAM944-10</ext-link>
                </td><td rowspan="1" colspan="1">
              <italic><tp:taxon-name><tp:taxon-name-part taxon-name-part-type="genus">Lathyrus</tp:taxon-name-part></tp:taxon-name></italic> sp.</td><td rowspan="1" colspan="1">
                  USA
                </td><td rowspan="1" colspan="1">
                  <ext-link xmlns:xlink="http://www.w3.org/1999/xlink" ext-link-type="gen" xlink:href="JN272017" xlink:type="simple">JN272017</ext-link>
                </td><td rowspan="1" colspan="1">–</td><td rowspan="1" colspan="1">–</td></tr><tr><td rowspan="1" colspan="1">52</td><td rowspan="1" colspan="1">jflandry1800 =CNCLEP00016559, [MIC6901♀]</td><td rowspan="1" colspan="1">
                  <ext-link xmlns:xlink="http://www.w3.org/1999/xlink" ext-link-type="uri" xlink:href="http://www.boldsystems.org/index.php/Public_RecordView?processid=MECB818-05" xlink:type="simple">MECB818-05</ext-link>
                </td><td rowspan="1" colspan="1">–</td><td rowspan="1" colspan="1">Canada</td><td rowspan="1" colspan="1">
                  <ext-link xmlns:xlink="http://www.w3.org/1999/xlink" ext-link-type="gen" xlink:href="KP845423" xlink:type="simple">KP845423</ext-link>
                </td><td rowspan="1" colspan="1">–</td><td rowspan="1" colspan="1">–</td></tr><tr><td rowspan="1" colspan="1">53</td><td rowspan="1" colspan="1">jflandry1801 =CNCLEP00016560, [MIC6955♀]</td><td rowspan="1" colspan="1">
                  <ext-link xmlns:xlink="http://www.w3.org/1999/xlink" ext-link-type="uri" xlink:href="http://www.boldsystems.org/index.php/Public_RecordView?processid=MECB819-05" xlink:type="simple">MECB819-05</ext-link>
                </td><td rowspan="1" colspan="1">–</td><td rowspan="1" colspan="1">Canada</td><td rowspan="1" colspan="1">
                  <ext-link xmlns:xlink="http://www.w3.org/1999/xlink" ext-link-type="gen" xlink:href="KP845422" xlink:type="simple">KP845422</ext-link>
                </td><td rowspan="1" colspan="1">–</td><td rowspan="1" colspan="1">–</td></tr><tr><td rowspan="1" colspan="1">54</td><td rowspan="1" colspan="1">jflandry1804 =CNCLEP00016563, [MIC6956♀]</td><td rowspan="1" colspan="1">
                  <ext-link xmlns:xlink="http://www.w3.org/1999/xlink" ext-link-type="uri" xlink:href="http://www.boldsystems.org/index.php/Public_RecordView?processid=MECB822-05" xlink:type="simple">MECB822-05</ext-link>
                </td><td rowspan="1" colspan="1">–</td><td rowspan="1" colspan="1">Canada</td><td rowspan="1" colspan="1">
                  <ext-link xmlns:xlink="http://www.w3.org/1999/xlink" ext-link-type="gen" xlink:href="KP845408" xlink:type="simple">KP845408</ext-link>
                </td><td rowspan="1" colspan="1">–</td><td rowspan="1" colspan="1">–</td></tr><tr><td rowspan="1" colspan="1">55</td><td rowspan="1" colspan="1">CNCLEP00121158, [<named-content xmlns:xlink="http://www.w3.org/1999/xlink" content-type="dwc:institutional_code" xlink:type="simple">MIC</named-content> 6904♀]</td><td rowspan="1" colspan="1">
                  <ext-link xmlns:xlink="http://www.w3.org/1999/xlink" ext-link-type="uri" xlink:href="http://www.boldsystems.org/index.php/Public_RecordView?processid=MNAQ068-15" xlink:type="simple">MNAQ068-15</ext-link>
                </td><td rowspan="1" colspan="1">
              <italic><tp:taxon-name><tp:taxon-name-part taxon-name-part-type="genus">Lupinus</tp:taxon-name-part></tp:taxon-name></italic> sp.</td><td rowspan="1" colspan="1">Canada</td><td rowspan="1" colspan="1">
                  <ext-link xmlns:xlink="http://www.w3.org/1999/xlink" ext-link-type="gen" xlink:href="KU380256" xlink:type="simple">KU380256</ext-link>
                </td><td rowspan="1" colspan="1">–</td><td rowspan="1" colspan="1">–</td></tr><tr><td rowspan="1" colspan="1">56</td><td rowspan="1" colspan="1">CNCLEP00121159, [MIC6905♂]</td><td rowspan="1" colspan="1">
                  <ext-link xmlns:xlink="http://www.w3.org/1999/xlink" ext-link-type="uri" xlink:href="http://www.boldsystems.org/index.php/Public_RecordView?processid=MNAQ069-15" xlink:type="simple">MNAQ069-15</ext-link>
                </td><td rowspan="1" colspan="1">
              <italic><tp:taxon-name><tp:taxon-name-part taxon-name-part-type="genus">Lupinus</tp:taxon-name-part></tp:taxon-name></italic> sp.</td><td rowspan="1" colspan="1">Canada</td><td rowspan="1" colspan="1">
                  <ext-link xmlns:xlink="http://www.w3.org/1999/xlink" ext-link-type="gen" xlink:href="KU380261" xlink:type="simple">KU380261</ext-link>
                </td><td rowspan="1" colspan="1">–</td><td rowspan="1" colspan="1">–</td></tr><tr><td rowspan="1" colspan="1">57</td><td rowspan="1" colspan="1">AC006119, [MIC6948♂]</td><td rowspan="1" colspan="1">
                  <ext-link xmlns:xlink="http://www.w3.org/1999/xlink" ext-link-type="uri" xlink:href="http://www.boldsystems.org/index.php/Public_RecordView?processid=MNAQ382-15" xlink:type="simple">MNAQ382-15</ext-link>
                </td><td rowspan="1" colspan="1">–</td><td rowspan="1" colspan="1">Canada</td><td rowspan="1" colspan="1">
                  <ext-link xmlns:xlink="http://www.w3.org/1999/xlink" ext-link-type="gen" xlink:href="KU380255" xlink:type="simple">KU380255</ext-link>
                </td><td rowspan="1" colspan="1">–</td><td rowspan="1" colspan="1">–</td></tr><tr><td rowspan="1" colspan="1">58</td><td rowspan="1" colspan="1">AC006629, [<named-content xmlns:xlink="http://www.w3.org/1999/xlink" content-type="dwc:institutional_code" xlink:type="simple">MIC</named-content> 6946♂]</td><td rowspan="1" colspan="1">
                  <ext-link xmlns:xlink="http://www.w3.org/1999/xlink" ext-link-type="uri" xlink:href="http://www.boldsystems.org/index.php/Public_RecordView?processid=MNAQ385-15" xlink:type="simple">MNAQ385-15</ext-link>
                </td><td rowspan="1" colspan="1">–</td><td rowspan="1" colspan="1">Canada</td><td rowspan="1" colspan="1">
                  <ext-link xmlns:xlink="http://www.w3.org/1999/xlink" ext-link-type="gen" xlink:href="KU380244" xlink:type="simple">KU380244</ext-link>
                </td><td rowspan="1" colspan="1">–</td><td rowspan="1" colspan="1">–</td></tr><tr><td rowspan="1" colspan="1">59</td><td rowspan="1" colspan="1">CNCLEP00108894, [MIC6949 ♂]</td><td rowspan="1" colspan="1">
                  <ext-link xmlns:xlink="http://www.w3.org/1999/xlink" ext-link-type="uri" xlink:href="http://www.boldsystems.org/index.php/Public_RecordView?processid=MNAQ402-15" xlink:type="simple">MNAQ402-15</ext-link>
                </td><td rowspan="1" colspan="1">–</td><td rowspan="1" colspan="1">Canada</td><td rowspan="1" colspan="1">
                  <ext-link xmlns:xlink="http://www.w3.org/1999/xlink" ext-link-type="gen" xlink:href="KU380265" xlink:type="simple">KU380265</ext-link>
                </td><td rowspan="1" colspan="1">–</td><td rowspan="1" colspan="1">–</td></tr><tr><td rowspan="1" colspan="1">60</td><td rowspan="1" colspan="1">CNCLEP00076976, [<named-content xmlns:xlink="http://www.w3.org/1999/xlink" content-type="dwc:institutional_code" xlink:type="simple">MIC</named-content> 6947 ♂]</td><td rowspan="1" colspan="1">
                  <ext-link xmlns:xlink="http://www.w3.org/1999/xlink" ext-link-type="uri" xlink:href="http://www.boldsystems.org/index.php/Public_RecordView?processid=MNAQ392-15" xlink:type="simple">MNAQ392-15</ext-link>
                </td><td rowspan="1" colspan="1">–</td><td rowspan="1" colspan="1">
                  USA
                </td><td rowspan="1" colspan="1">
                  <ext-link xmlns:xlink="http://www.w3.org/1999/xlink" ext-link-type="gen" xlink:href="KU380263" xlink:type="simple">KU380263</ext-link>
                </td><td rowspan="1" colspan="1">–</td><td rowspan="1" colspan="1">–</td></tr><tr><td rowspan="1" colspan="1">61</td><td rowspan="1" colspan="1">AC006130, [MIC6939♂]</td><td rowspan="1" colspan="1">
                  <ext-link xmlns:xlink="http://www.w3.org/1999/xlink" ext-link-type="uri" xlink:href="http://www.boldsystems.org/index.php/Public_RecordView?processid=MNAQ384-15" xlink:type="simple">MNAQ384-15</ext-link>
                </td><td rowspan="1" colspan="1">–</td><td rowspan="1" colspan="1">Canada</td><td rowspan="1" colspan="1">
                  <ext-link xmlns:xlink="http://www.w3.org/1999/xlink" ext-link-type="gen" xlink:href="KU380262" xlink:type="simple">KU380262</ext-link>
                </td><td rowspan="1" colspan="1">–</td><td rowspan="1" colspan="1">–</td></tr><tr><td rowspan="1" colspan="1">62</td><td rowspan="1" colspan="1">BIOUG16843-E11</td><td rowspan="1" colspan="1">
                  <ext-link xmlns:xlink="http://www.w3.org/1999/xlink" ext-link-type="uri" xlink:href="http://www.boldsystems.org/index.php/Public_RecordView?processid=CNIVB1119-14" xlink:type="simple">CNIVB1119-14</ext-link>
                </td><td rowspan="1" colspan="1">–</td><td rowspan="1" colspan="1">Canada</td><td rowspan="1" colspan="1">
                  <ext-link xmlns:xlink="http://www.w3.org/1999/xlink" ext-link-type="gen" xlink:href="KT131992" xlink:type="simple">KT131992</ext-link>
                </td><td rowspan="1" colspan="1">–</td><td rowspan="1" colspan="1">–</td></tr><tr><td rowspan="1" colspan="1">63</td><td rowspan="1" colspan="1">BIOUG16843-E08, [MIC7558♂]</td><td rowspan="1" colspan="1">
                  <ext-link xmlns:xlink="http://www.w3.org/1999/xlink" ext-link-type="uri" xlink:href="http://www.boldsystems.org/index.php/Public_RecordView?processid=CNIVB1116-14" xlink:type="simple">CNIVB1116-14</ext-link>
                </td><td rowspan="1" colspan="1">–</td><td rowspan="1" colspan="1">Canada</td><td rowspan="1" colspan="1">
                  <ext-link xmlns:xlink="http://www.w3.org/1999/xlink" ext-link-type="gen" xlink:href="KT147247" xlink:type="simple">KT147247</ext-link>
                </td><td rowspan="1" colspan="1">–</td><td rowspan="1" colspan="1">–</td></tr><tr><td rowspan="1" colspan="1">64</td><td rowspan="1" colspan="1">BIOUG16843-E05, [MIC7459♀]</td><td rowspan="1" colspan="1">
                  <ext-link xmlns:xlink="http://www.w3.org/1999/xlink" ext-link-type="uri" xlink:href="http://www.boldsystems.org/index.php/Public_RecordView?processid=CNIVB1113-14" xlink:type="simple">CNIVB1113-14</ext-link>
                </td><td rowspan="1" colspan="1">–</td><td rowspan="1" colspan="1">Canada</td><td rowspan="1" colspan="1">
                  <ext-link xmlns:xlink="http://www.w3.org/1999/xlink" ext-link-type="gen" xlink:href="KT133090" xlink:type="simple">KT133090</ext-link>
                </td><td rowspan="1" colspan="1">–</td><td rowspan="1" colspan="1">–</td></tr><tr><td rowspan="1" colspan="1">65</td><td rowspan="1" colspan="1">BIOUG16843-E04 [MIC7562♀]</td><td rowspan="1" colspan="1">
                  <ext-link xmlns:xlink="http://www.w3.org/1999/xlink" ext-link-type="uri" xlink:href="http://www.boldsystems.org/index.php/Public_RecordView?processid=CNIVB1112-14" xlink:type="simple">CNIVB1112-14</ext-link>
                </td><td rowspan="1" colspan="1">–</td><td rowspan="1" colspan="1">Canada</td><td rowspan="1" colspan="1">
                  <ext-link xmlns:xlink="http://www.w3.org/1999/xlink" ext-link-type="gen" xlink:href="KT142702" xlink:type="simple">KT142702</ext-link>
                </td><td rowspan="1" colspan="1">–</td><td rowspan="1" colspan="1">–</td></tr><tr><td rowspan="1" colspan="1">66</td><td rowspan="1" colspan="1">BIOUG16843-E02, [MIC7456♂]</td><td rowspan="1" colspan="1">
                  <ext-link xmlns:xlink="http://www.w3.org/1999/xlink" ext-link-type="uri" xlink:href="http://www.boldsystems.org/index.php/Public_RecordView?processid=CNIVB1110-14" xlink:type="simple">CNIVB1110-14</ext-link>
                </td><td rowspan="1" colspan="1">–</td><td rowspan="1" colspan="1">Canada</td><td rowspan="1" colspan="1">
                  <ext-link xmlns:xlink="http://www.w3.org/1999/xlink" ext-link-type="gen" xlink:href="KT141504" xlink:type="simple">KT141504</ext-link>
                </td><td rowspan="1" colspan="1">–</td><td rowspan="1" colspan="1">–</td></tr><tr><td rowspan="1" colspan="1">67</td><td rowspan="1" colspan="1">BIOUG16790-A06</td><td rowspan="1" colspan="1">
                  <ext-link xmlns:xlink="http://www.w3.org/1999/xlink" ext-link-type="uri" xlink:href="http://www.boldsystems.org/index.php/Public_RecordView?processid=CNIVA638-14" xlink:type="simple">CNIVA638-14</ext-link>
                </td><td rowspan="1" colspan="1">–</td><td rowspan="1" colspan="1">Canada</td><td rowspan="1" colspan="1">
                  <ext-link xmlns:xlink="http://www.w3.org/1999/xlink" ext-link-type="gen" xlink:href="KT145371" xlink:type="simple">KT145371</ext-link>
                </td><td rowspan="1" colspan="1">–</td><td rowspan="1" colspan="1">–</td></tr><tr><td rowspan="1" colspan="1">68</td><td rowspan="1" colspan="1">BIOUG16148-A09</td><td rowspan="1" colspan="1">
                  <ext-link xmlns:xlink="http://www.w3.org/1999/xlink" ext-link-type="uri" xlink:href="http://www.boldsystems.org/index.php/Public_RecordView?processid=SMTPJ2503-14" xlink:type="simple">SMTPJ2503-14</ext-link>
                </td><td rowspan="1" colspan="1">–</td><td rowspan="1" colspan="1">Canada</td><td rowspan="1" colspan="1">
                  <ext-link xmlns:xlink="http://www.w3.org/1999/xlink" ext-link-type="gen" xlink:href="KT138035" xlink:type="simple">KT138035</ext-link>
                </td><td rowspan="1" colspan="1">–</td><td rowspan="1" colspan="1">–</td></tr><tr><td rowspan="1" colspan="1">69</td><td rowspan="1" colspan="1">BIOUG16138-A01, [MIC7457♂]</td><td rowspan="1" colspan="1">
                  <ext-link xmlns:xlink="http://www.w3.org/1999/xlink" ext-link-type="uri" xlink:href="http://www.boldsystems.org/index.php/Public_RecordView?processid=SMTPJ1378-14" xlink:type="simple">SMTPJ1378-14</ext-link>
                </td><td rowspan="1" colspan="1">–</td><td rowspan="1" colspan="1">Canada</td><td rowspan="1" colspan="1">
                  <ext-link xmlns:xlink="http://www.w3.org/1999/xlink" ext-link-type="gen" xlink:href="KT126913" xlink:type="simple">KT126913</ext-link>
                </td><td rowspan="1" colspan="1">–</td><td rowspan="1" colspan="1">–</td></tr><tr><td rowspan="1" colspan="1">70</td><td rowspan="1" colspan="1">BIOUG16087-B07</td><td rowspan="1" colspan="1">
                  <ext-link xmlns:xlink="http://www.w3.org/1999/xlink" ext-link-type="uri" xlink:href="http://www.boldsystems.org/index.php/Public_RecordView?processid=SMTPI8811-14" xlink:type="simple">SMTPI8811-14</ext-link>
                </td><td rowspan="1" colspan="1">–</td><td rowspan="1" colspan="1">Canada</td><td rowspan="1" colspan="1">
                  <ext-link xmlns:xlink="http://www.w3.org/1999/xlink" ext-link-type="gen" xlink:href="KT131533" xlink:type="simple">KT131533</ext-link>
                </td><td rowspan="1" colspan="1">–</td><td rowspan="1" colspan="1">–</td></tr><tr><td rowspan="1" colspan="1">71</td><td rowspan="1" colspan="1">BIOUG16013-G08</td><td rowspan="1" colspan="1">
                  <ext-link xmlns:xlink="http://www.w3.org/1999/xlink" ext-link-type="uri" xlink:href="http://www.boldsystems.org/index.php/Public_RecordView?processid=SMTPI2530-14" xlink:type="simple">SMTPI2530-14</ext-link>
                </td><td rowspan="1" colspan="1">–</td><td rowspan="1" colspan="1">Canada</td><td rowspan="1" colspan="1">
                  <ext-link xmlns:xlink="http://www.w3.org/1999/xlink" ext-link-type="gen" xlink:href="KT147946" xlink:type="simple">KT147946</ext-link>
                </td><td rowspan="1" colspan="1">–</td><td rowspan="1" colspan="1">–</td></tr><tr><td rowspan="1" colspan="1">72</td><td rowspan="1" colspan="1">BIOUG10643-A09</td><td rowspan="1" colspan="1">
                  <ext-link xmlns:xlink="http://www.w3.org/1999/xlink" ext-link-type="uri" xlink:href="http://www.boldsystems.org/index.php/Public_RecordView?processid=CNGBJ1629-14" xlink:type="simple">CNGBJ1629-14</ext-link>
                </td><td rowspan="1" colspan="1">–</td><td rowspan="1" colspan="1">Canada</td><td rowspan="1" colspan="1">
                  <ext-link xmlns:xlink="http://www.w3.org/1999/xlink" ext-link-type="gen" xlink:href="KR454708" xlink:type="simple">KR454708</ext-link>
                </td><td rowspan="1" colspan="1">–</td><td rowspan="1" colspan="1">–</td></tr><tr><td rowspan="1" colspan="1">73</td><td rowspan="1" colspan="1">BIOUG09474-A06, [MIC7554♂)]</td><td rowspan="1" colspan="1">
                  <ext-link xmlns:xlink="http://www.w3.org/1999/xlink" ext-link-type="uri" xlink:href="http://www.boldsystems.org/index.php/Public_RecordView?processid=CNGMA1885-13" xlink:type="simple">CNGMA1885-13</ext-link>
                </td><td rowspan="1" colspan="1">–</td><td rowspan="1" colspan="1">Canada</td><td rowspan="1" colspan="1">
                  <ext-link xmlns:xlink="http://www.w3.org/1999/xlink" ext-link-type="gen" xlink:href="KR451687" xlink:type="simple">KR451687</ext-link>
                </td><td rowspan="1" colspan="1">–</td><td rowspan="1" colspan="1">–</td></tr><tr><td rowspan="1" colspan="1">74</td><td rowspan="1" colspan="1">BIOUG09363-F01</td><td rowspan="1" colspan="1">
                  <ext-link xmlns:xlink="http://www.w3.org/1999/xlink" ext-link-type="uri" xlink:href="http://www.boldsystems.org/index.php/Public_RecordView?processid=CNGBB550-13" xlink:type="simple">CNGBB550-13</ext-link>
                </td><td rowspan="1" colspan="1">–</td><td rowspan="1" colspan="1">Canada</td><td rowspan="1" colspan="1">
                  <ext-link xmlns:xlink="http://www.w3.org/1999/xlink" ext-link-type="gen" xlink:href="KR450358" xlink:type="simple">KR450358</ext-link>
                </td><td rowspan="1" colspan="1">–</td><td rowspan="1" colspan="1">–</td></tr><tr><td rowspan="1" colspan="1">75</td><td rowspan="1" colspan="1">BIOUG08486-H06, [MIC7561♂]</td><td rowspan="1" colspan="1">
                  <ext-link xmlns:xlink="http://www.w3.org/1999/xlink" ext-link-type="uri" xlink:href="http://www.boldsystems.org/index.php/Public_RecordView?processid=SSWLE3847-13" xlink:type="simple">SSWLE3847-13</ext-link>
                </td><td rowspan="1" colspan="1">–</td><td rowspan="1" colspan="1">Canada</td><td rowspan="1" colspan="1">
                  <ext-link xmlns:xlink="http://www.w3.org/1999/xlink" ext-link-type="gen" xlink:href="KM541048" xlink:type="simple">KM541048</ext-link>
                </td><td rowspan="1" colspan="1">–</td><td rowspan="1" colspan="1">–</td></tr><tr><td rowspan="1" colspan="1">76</td><td rowspan="1" colspan="1">BIOUG08285-E05, [MIC7460♀]</td><td rowspan="1" colspan="1">
                  <ext-link xmlns:xlink="http://www.w3.org/1999/xlink" ext-link-type="uri" xlink:href="http://www.boldsystems.org/index.php/Public_RecordView?processid=SSPAC6698-13" xlink:type="simple">SSPAC6698-13</ext-link>
                </td><td rowspan="1" colspan="1">–</td><td rowspan="1" colspan="1">Canada</td><td rowspan="1" colspan="1">
                  <ext-link xmlns:xlink="http://www.w3.org/1999/xlink" ext-link-type="gen" xlink:href="KM542253" xlink:type="simple">KM542253</ext-link>
                </td><td rowspan="1" colspan="1">–</td><td rowspan="1" colspan="1">–</td></tr><tr><td rowspan="1" colspan="1">77</td><td rowspan="1" colspan="1">BIOUG08285-A11, [MIC7555♀]</td><td rowspan="1" colspan="1">
                  <ext-link xmlns:xlink="http://www.w3.org/1999/xlink" ext-link-type="uri" xlink:href="http://www.boldsystems.org/index.php/Public_RecordView?processid=SSPAC6656-13" xlink:type="simple">SSPAC6656-13</ext-link>
                </td><td rowspan="1" colspan="1">–</td><td rowspan="1" colspan="1">Canada</td><td rowspan="1" colspan="1">
                  <ext-link xmlns:xlink="http://www.w3.org/1999/xlink" ext-link-type="gen" xlink:href="KM553942" xlink:type="simple">KM553942</ext-link>
                </td><td rowspan="1" colspan="1">–</td><td rowspan="1" colspan="1">–</td></tr><tr><td rowspan="1" colspan="1">78</td><td rowspan="1" colspan="1">BIOUG07668-H10</td><td rowspan="1" colspan="1">
                  <ext-link xmlns:xlink="http://www.w3.org/1999/xlink" ext-link-type="uri" xlink:href="http://www.boldsystems.org/index.php/Public_RecordView?processid=NGNAG247-13" xlink:type="simple">NGNAG247-13</ext-link>
                </td><td rowspan="1" colspan="1">–</td><td rowspan="1" colspan="1">Canada</td><td rowspan="1" colspan="1">
                  <ext-link xmlns:xlink="http://www.w3.org/1999/xlink" ext-link-type="gen" xlink:href="KT137773" xlink:type="simple">KT137773</ext-link>
                </td><td rowspan="1" colspan="1">–</td><td rowspan="1" colspan="1">–</td></tr><tr><td rowspan="1" colspan="1">79</td><td rowspan="1" colspan="1">BIOUG07512-G07</td><td rowspan="1" colspan="1">
                  <ext-link xmlns:xlink="http://www.w3.org/1999/xlink" ext-link-type="uri" xlink:href="http://www.boldsystems.org/index.php/Public_RecordView?processid=NGNAD1517-13" xlink:type="simple">NGNAD1517-13</ext-link>
                </td><td rowspan="1" colspan="1">–</td><td rowspan="1" colspan="1">Canada</td><td rowspan="1" colspan="1">
                  <ext-link xmlns:xlink="http://www.w3.org/1999/xlink" ext-link-type="gen" xlink:href="KT139585" xlink:type="simple">KT139585</ext-link>
                </td><td rowspan="1" colspan="1">–</td><td rowspan="1" colspan="1">–</td></tr><tr><td rowspan="1" colspan="1">80</td><td rowspan="1" colspan="1">BIOUG07391-H10</td><td rowspan="1" colspan="1">
                  <ext-link xmlns:xlink="http://www.w3.org/1999/xlink" ext-link-type="uri" xlink:href="http://www.boldsystems.org/index.php/Public_RecordView?processid=NGNAC3018-13" xlink:type="simple">NGNAC3018-13</ext-link>
                </td><td rowspan="1" colspan="1">–</td><td rowspan="1" colspan="1">Canada</td><td rowspan="1" colspan="1">
                  <ext-link xmlns:xlink="http://www.w3.org/1999/xlink" ext-link-type="gen" xlink:href="KT128577" xlink:type="simple">KT128577</ext-link>
                </td><td rowspan="1" colspan="1">–</td><td rowspan="1" colspan="1">–</td></tr><tr><td rowspan="1" colspan="1">81</td><td rowspan="1" colspan="1">BIOUG07213-F11</td><td rowspan="1" colspan="1">
                  <ext-link xmlns:xlink="http://www.w3.org/1999/xlink" ext-link-type="uri" xlink:href="http://www.boldsystems.org/index.php/Public_RecordView?processid=NGNAB1279-13" xlink:type="simple">NGNAB1279-13</ext-link>
                </td><td rowspan="1" colspan="1">–</td><td rowspan="1" colspan="1">Canada</td><td rowspan="1" colspan="1">
                  <ext-link xmlns:xlink="http://www.w3.org/1999/xlink" ext-link-type="gen" xlink:href="KT134205" xlink:type="simple">KT134205</ext-link>
                </td><td rowspan="1" colspan="1">–</td><td rowspan="1" colspan="1">–</td></tr><tr><td rowspan="1" colspan="1">82</td><td rowspan="1" colspan="1">BIOUG07213-E07</td><td rowspan="1" colspan="1">
                  <ext-link xmlns:xlink="http://www.w3.org/1999/xlink" ext-link-type="uri" xlink:href="http://www.boldsystems.org/index.php/Public_RecordView?processid=NGNAB1263-13" xlink:type="simple">NGNAB1263-13</ext-link>
                </td><td rowspan="1" colspan="1">–</td><td rowspan="1" colspan="1">Canada</td><td rowspan="1" colspan="1">
                  <ext-link xmlns:xlink="http://www.w3.org/1999/xlink" ext-link-type="gen" xlink:href="KT142705" xlink:type="simple">KT142705</ext-link>
                </td><td rowspan="1" colspan="1">–</td><td rowspan="1" colspan="1">–</td></tr><tr><td rowspan="1" colspan="1">83</td><td rowspan="1" colspan="1">BIOUG07133-F02</td><td rowspan="1" colspan="1">
                  <ext-link xmlns:xlink="http://www.w3.org/1999/xlink" ext-link-type="uri" xlink:href="http://www.boldsystems.org/index.php/Public_RecordView?processid=NGNAA1737-13" xlink:type="simple">NGNAA1737-13</ext-link>
                </td><td rowspan="1" colspan="1">–</td><td rowspan="1" colspan="1">Canada</td><td rowspan="1" colspan="1">
                  <ext-link xmlns:xlink="http://www.w3.org/1999/xlink" ext-link-type="gen" xlink:href="KT142617" xlink:type="simple">KT142617</ext-link>
                </td><td rowspan="1" colspan="1">–</td><td rowspan="1" colspan="1">–</td></tr><tr><td rowspan="1" colspan="1">84</td><td rowspan="1" colspan="1">BIOUG21939-G09</td><td rowspan="1" colspan="1">
                  <ext-link xmlns:xlink="http://www.w3.org/1999/xlink" ext-link-type="uri" xlink:href="http://www.boldsystems.org/index.php/Public_RecordView?processid=SMTPL3504-15" xlink:type="simple">SMTPL3504-15</ext-link>
                </td><td rowspan="1" colspan="1">–</td><td rowspan="1" colspan="1">Canada</td><td rowspan="1" colspan="1">
                  <ext-link xmlns:xlink="http://www.w3.org/1999/xlink" ext-link-type="gen" xlink:href="KU380264" xlink:type="simple">KU380264</ext-link>
                </td><td rowspan="1" colspan="1">–</td><td rowspan="1" colspan="1">–</td></tr><tr><td rowspan="1" colspan="1">85</td><td rowspan="1" colspan="1">BIOUG07133-D05</td><td rowspan="1" colspan="1">
                  <ext-link xmlns:xlink="http://www.w3.org/1999/xlink" ext-link-type="uri" xlink:href="http://www.boldsystems.org/index.php/Public_RecordView?processid=NGNAA1716-13" xlink:type="simple">NGNAA1716-13</ext-link>
                </td><td rowspan="1" colspan="1">–</td><td rowspan="1" colspan="1">Canada</td><td rowspan="1" colspan="1">
                  <ext-link xmlns:xlink="http://www.w3.org/1999/xlink" ext-link-type="gen" xlink:href="KT139942" xlink:type="simple">KT139942</ext-link>
                </td><td rowspan="1" colspan="1">–</td><td rowspan="1" colspan="1">–</td></tr><tr><td rowspan="1" colspan="1">86</td><td rowspan="1" colspan="1">BIOUG07047-G04</td><td rowspan="1" colspan="1">
                  <ext-link xmlns:xlink="http://www.w3.org/1999/xlink" ext-link-type="uri" xlink:href="http://www.boldsystems.org/index.php/Public_RecordView?processid=NGNAA361-13" xlink:type="simple">NGNAA361-13</ext-link>
                </td><td rowspan="1" colspan="1">–</td><td rowspan="1" colspan="1">Canada</td><td rowspan="1" colspan="1">
                  <ext-link xmlns:xlink="http://www.w3.org/1999/xlink" ext-link-type="gen" xlink:href="KT144572" xlink:type="simple">KT144572</ext-link>
                </td><td rowspan="1" colspan="1">–</td><td rowspan="1" colspan="1">–</td></tr><tr><td rowspan="1" colspan="1">87</td><td rowspan="1" colspan="1">BIOUG06814-D03, [MIC7559♀]</td><td rowspan="1" colspan="1">
                  <ext-link xmlns:xlink="http://www.w3.org/1999/xlink" ext-link-type="uri" xlink:href="http://www.boldsystems.org/index.php/Public_RecordView?processid=CNWLM079-13" xlink:type="simple">CNWLM079-13</ext-link>
                </td><td rowspan="1" colspan="1">–</td><td rowspan="1" colspan="1">Canada</td><td rowspan="1" colspan="1">
                  <ext-link xmlns:xlink="http://www.w3.org/1999/xlink" ext-link-type="gen" xlink:href="KM544224" xlink:type="simple">KM544224</ext-link>
                </td><td rowspan="1" colspan="1">–</td><td rowspan="1" colspan="1">–</td></tr><tr><td rowspan="1" colspan="1">88</td><td rowspan="1" colspan="1">BIOUG06714-A06, [MIC7455♂]</td><td rowspan="1" colspan="1">
                  <ext-link xmlns:xlink="http://www.w3.org/1999/xlink" ext-link-type="uri" xlink:href="http://www.boldsystems.org/index.php/Public_RecordView?processid=JMMMB449-13" xlink:type="simple">JMMMB449-13</ext-link>
                </td><td rowspan="1" colspan="1">–</td><td rowspan="1" colspan="1">United States</td><td rowspan="1" colspan="1">
                  <ext-link xmlns:xlink="http://www.w3.org/1999/xlink" ext-link-type="gen" xlink:href="KU380251" xlink:type="simple">KU380251</ext-link>
                </td><td rowspan="1" colspan="1">–</td><td rowspan="1" colspan="1">–</td></tr><tr><td rowspan="1" colspan="1">89</td><td rowspan="1" colspan="1">BIOUG05675-G12</td><td rowspan="1" colspan="1">
                  <ext-link xmlns:xlink="http://www.w3.org/1999/xlink" ext-link-type="uri" xlink:href="http://www.boldsystems.org/index.php/Public_RecordView?processid=SMTPB16614-13" xlink:type="simple">SMTPB16614-13</ext-link>
                </td><td rowspan="1" colspan="1">–</td><td rowspan="1" colspan="1">Canada</td><td rowspan="1" colspan="1">
                  <ext-link xmlns:xlink="http://www.w3.org/1999/xlink" ext-link-type="gen" xlink:href="KT141098" xlink:type="simple">KT141098</ext-link>
                </td><td rowspan="1" colspan="1">–</td><td rowspan="1" colspan="1">–</td></tr><tr><td rowspan="1" colspan="1">90</td><td rowspan="1" colspan="1">BIOUG05658-H08</td><td rowspan="1" colspan="1">
                  <ext-link xmlns:xlink="http://www.w3.org/1999/xlink" ext-link-type="uri" xlink:href="http://www.boldsystems.org/index.php/Public_RecordView?processid=SMTPB15007-13" xlink:type="simple">SMTPB15007-13</ext-link>
                </td><td rowspan="1" colspan="1">–</td><td rowspan="1" colspan="1">Canada</td><td rowspan="1" colspan="1">
                  <ext-link xmlns:xlink="http://www.w3.org/1999/xlink" ext-link-type="gen" xlink:href="KR936951" xlink:type="simple">KR936951</ext-link>
                </td><td rowspan="1" colspan="1">–</td><td rowspan="1" colspan="1">–</td></tr><tr><td rowspan="1" colspan="1">91</td><td rowspan="1" colspan="1">BIOUG05658-H07</td><td rowspan="1" colspan="1">
                  <ext-link xmlns:xlink="http://www.w3.org/1999/xlink" ext-link-type="uri" xlink:href="http://www.boldsystems.org/index.php/Public_RecordView?processid=SMTPB15006-13" xlink:type="simple">SMTPB15006-13</ext-link>
                </td><td rowspan="1" colspan="1">–</td><td rowspan="1" colspan="1">Canada</td><td rowspan="1" colspan="1">
                  <ext-link xmlns:xlink="http://www.w3.org/1999/xlink" ext-link-type="gen" xlink:href="KT140585" xlink:type="simple">KT140585</ext-link>
                </td><td rowspan="1" colspan="1">–</td><td rowspan="1" colspan="1">–</td></tr><tr><td rowspan="1" colspan="1">92</td><td rowspan="1" colspan="1">BIOUG05658-H06</td><td rowspan="1" colspan="1">
                  <ext-link xmlns:xlink="http://www.w3.org/1999/xlink" ext-link-type="uri" xlink:href="http://www.boldsystems.org/index.php/Public_RecordView?processid=SMTPB15005-13" xlink:type="simple">SMTPB15005-13</ext-link>
                </td><td rowspan="1" colspan="1">–</td><td rowspan="1" colspan="1">Canada</td><td rowspan="1" colspan="1">
                  <ext-link xmlns:xlink="http://www.w3.org/1999/xlink" ext-link-type="gen" xlink:href="KT136403" xlink:type="simple">KT136403</ext-link>
                </td><td rowspan="1" colspan="1">–</td><td rowspan="1" colspan="1">–</td></tr><tr><td rowspan="1" colspan="1">93</td><td rowspan="1" colspan="1">BIOUG05528-B12</td><td rowspan="1" colspan="1">
                  <ext-link xmlns:xlink="http://www.w3.org/1999/xlink" ext-link-type="uri" xlink:href="http://www.boldsystems.org/index.php/Public_RecordView?processid=SMTPB2589-13" xlink:type="simple">SMTPB2589-13</ext-link>
                </td><td rowspan="1" colspan="1">–</td><td rowspan="1" colspan="1">Canada</td><td rowspan="1" colspan="1">
                  <ext-link xmlns:xlink="http://www.w3.org/1999/xlink" ext-link-type="gen" xlink:href="KT143475" xlink:type="simple">KT143475</ext-link>
                </td><td rowspan="1" colspan="1">–</td><td rowspan="1" colspan="1">–</td></tr><tr><td rowspan="1" colspan="1">94</td><td rowspan="1" colspan="1">BIOUG03957-A01, [MIC7557♀]</td><td rowspan="1" colspan="1">
                  <ext-link xmlns:xlink="http://www.w3.org/1999/xlink" ext-link-type="uri" xlink:href="http://www.boldsystems.org/index.php/Public_RecordView?processid=CNRMF4146-12" xlink:type="simple">CNRMF4146-12</ext-link>
                </td><td rowspan="1" colspan="1">–</td><td rowspan="1" colspan="1">Canada</td><td rowspan="1" colspan="1">
                  <ext-link xmlns:xlink="http://www.w3.org/1999/xlink" ext-link-type="gen" xlink:href="KM547661" xlink:type="simple">KM547661</ext-link>
                </td><td rowspan="1" colspan="1">–</td><td rowspan="1" colspan="1">–</td></tr><tr><td rowspan="1" colspan="1">95</td><td rowspan="1" colspan="1">BIOUG03754-B12, [MIC7556♀]</td><td rowspan="1" colspan="1">
                  <ext-link xmlns:xlink="http://www.w3.org/1999/xlink" ext-link-type="uri" xlink:href="http://www.boldsystems.org/index.php/Public_RecordView?processid=CNRMF2498-12" xlink:type="simple">CNRMF2498-12</ext-link>
                </td><td rowspan="1" colspan="1">–</td><td rowspan="1" colspan="1">Canada</td><td rowspan="1" colspan="1">
                  <ext-link xmlns:xlink="http://www.w3.org/1999/xlink" ext-link-type="gen" xlink:href="KM547518" xlink:type="simple">KM547518</ext-link>
                </td><td rowspan="1" colspan="1">–</td><td rowspan="1" colspan="1">–</td></tr><tr><td rowspan="1" colspan="1">96</td><td rowspan="1" colspan="1">BIOUG03484-B11, MIC7458♂]</td><td rowspan="1" colspan="1">
                  <ext-link xmlns:xlink="http://www.w3.org/1999/xlink" ext-link-type="uri" xlink:href="http://www.boldsystems.org/index.php/Public_RecordView?processid=CNWLF184-12" xlink:type="simple">CNWLF184-12</ext-link>
                </td><td rowspan="1" colspan="1">–</td><td rowspan="1" colspan="1">Canada</td><td rowspan="1" colspan="1">
                  <ext-link xmlns:xlink="http://www.w3.org/1999/xlink" ext-link-type="gen" xlink:href="KM542391" xlink:type="simple">KM542391</ext-link>
                </td><td rowspan="1" colspan="1">–</td><td rowspan="1" colspan="1">–</td></tr><tr><td rowspan="1" colspan="1">97</td><td rowspan="1" colspan="1">BIOUG03017-H02, [MIC7553♂]</td><td rowspan="1" colspan="1">
                  <ext-link xmlns:xlink="http://www.w3.org/1999/xlink" ext-link-type="uri" xlink:href="http://www.boldsystems.org/index.php/Public_RecordView?processid=CNRMA371-12" xlink:type="simple">CNRMA371-12</ext-link>
                </td><td rowspan="1" colspan="1">–</td><td rowspan="1" colspan="1">Canada</td><td rowspan="1" colspan="1">
                  <ext-link xmlns:xlink="http://www.w3.org/1999/xlink" ext-link-type="gen" xlink:href="KM548929" xlink:type="simple">KM548929</ext-link>
                </td><td rowspan="1" colspan="1">–</td><td rowspan="1" colspan="1">–</td></tr><tr><td rowspan="1" colspan="1">98</td><td rowspan="1" colspan="1">BIOUG02884-D02, [MIC7560♂]</td><td rowspan="1" colspan="1">
                  <ext-link xmlns:xlink="http://www.w3.org/1999/xlink" ext-link-type="uri" xlink:href="http://www.boldsystems.org/index.php/Public_RecordView?processid=CNJAA025-12" xlink:type="simple">CNJAA025-12</ext-link>
                </td><td rowspan="1" colspan="1">–</td><td rowspan="1" colspan="1">Canada</td><td rowspan="1" colspan="1">
                  <ext-link xmlns:xlink="http://www.w3.org/1999/xlink" ext-link-type="gen" xlink:href="KM540469" xlink:type="simple">KM540469</ext-link>
                </td><td rowspan="1" colspan="1">–</td><td rowspan="1" colspan="1">–</td></tr><tr><td rowspan="1" colspan="1">99</td><td rowspan="1" colspan="1">BIOUG07133-D08</td><td rowspan="1" colspan="1">
                  <ext-link xmlns:xlink="http://www.w3.org/1999/xlink" ext-link-type="uri" xlink:href="http://www.boldsystems.org/index.php/Public_RecordView?processid=NGNAA1719-13" xlink:type="simple">NGNAA1719-13</ext-link>
                </td><td rowspan="1" colspan="1">–</td><td rowspan="1" colspan="1">Canada</td><td rowspan="1" colspan="1">
                  <ext-link xmlns:xlink="http://www.w3.org/1999/xlink" ext-link-type="gen" xlink:href="KT125110" xlink:type="simple">KT125110</ext-link>
                </td><td rowspan="1" colspan="1">–</td><td rowspan="1" colspan="1">–</td></tr><tr><td rowspan="1" colspan="1">100</td><td rowspan="1" colspan="1">BIOUG21903-F08</td><td rowspan="1" colspan="1">
                  <ext-link xmlns:xlink="http://www.w3.org/1999/xlink" ext-link-type="uri" xlink:href="http://www.boldsystems.org/index.php/Public_RecordView?processid=SMTPL296-15" xlink:type="simple">SMTPL296-15</ext-link>
                </td><td rowspan="1" colspan="1">–</td><td rowspan="1" colspan="1">Canada</td><td rowspan="1" colspan="1">
                  <ext-link xmlns:xlink="http://www.w3.org/1999/xlink" ext-link-type="gen" xlink:href="KU380250" xlink:type="simple">KU380250</ext-link>
                </td><td rowspan="1" colspan="1">–</td><td rowspan="1" colspan="1">–</td></tr><tr><td rowspan="1" colspan="1">101</td><td rowspan="1" colspan="1">BIOUG20492-G06</td><td rowspan="1" colspan="1">
                  <ext-link xmlns:xlink="http://www.w3.org/1999/xlink" ext-link-type="uri" xlink:href="http://www.boldsystems.org/index.php/Public_RecordView?processid=CNTIA1902-15" xlink:type="simple">CNTIA1902-15</ext-link>
                </td><td rowspan="1" colspan="1">–</td><td rowspan="1" colspan="1">Canada</td><td rowspan="1" colspan="1">
                  <ext-link xmlns:xlink="http://www.w3.org/1999/xlink" ext-link-type="gen" xlink:href="KU380249" xlink:type="simple">KU380249</ext-link>
                </td><td rowspan="1" colspan="1">–</td><td rowspan="1" colspan="1">–</td></tr><tr><td rowspan="1" colspan="1">102</td><td rowspan="1" colspan="1">BIOUG20492-F11</td><td rowspan="1" colspan="1">
                  <ext-link xmlns:xlink="http://www.w3.org/1999/xlink" ext-link-type="uri" xlink:href="http://www.boldsystems.org/index.php/Public_RecordView?processid=CNTIA1895-15" xlink:type="simple">CNTIA1895-15</ext-link>
                </td><td rowspan="1" colspan="1">–</td><td rowspan="1" colspan="1">Canada</td><td rowspan="1" colspan="1">
                  <ext-link xmlns:xlink="http://www.w3.org/1999/xlink" ext-link-type="gen" xlink:href="KU380253" xlink:type="simple">KU380253</ext-link>
                </td><td rowspan="1" colspan="1">–</td><td rowspan="1" colspan="1">–</td></tr><tr><td rowspan="1" colspan="1">103</td><td rowspan="1" colspan="1">BIOUG18949-E06</td><td rowspan="1" colspan="1">
                  <ext-link xmlns:xlink="http://www.w3.org/1999/xlink" ext-link-type="uri" xlink:href="http://www.boldsystems.org/index.php/Public_RecordView?processid=CNYOA518-15" xlink:type="simple">CNYOA518-15</ext-link>
                </td><td rowspan="1" colspan="1">–</td><td rowspan="1" colspan="1">Canada</td><td rowspan="1" colspan="1">
                  <ext-link xmlns:xlink="http://www.w3.org/1999/xlink" ext-link-type="gen" xlink:href="KR936641" xlink:type="simple">KR936641</ext-link>
                </td><td rowspan="1" colspan="1">–</td><td rowspan="1" colspan="1">–</td></tr><tr><td rowspan="1" colspan="1">104</td><td rowspan="1" colspan="1">BIOUG18164-F07</td><td rowspan="1" colspan="1">
                  <ext-link xmlns:xlink="http://www.w3.org/1999/xlink" ext-link-type="uri" xlink:href="http://www.boldsystems.org/index.php/Public_RecordView?processid=CNKTC1685-15" xlink:type="simple">CNKTC1685-15</ext-link>
                </td><td rowspan="1" colspan="1">–</td><td rowspan="1" colspan="1">Canada</td><td rowspan="1" colspan="1">
                  <ext-link xmlns:xlink="http://www.w3.org/1999/xlink" ext-link-type="gen" xlink:href="KT131089" xlink:type="simple">KT131089</ext-link>
                </td><td rowspan="1" colspan="1">–</td><td rowspan="1" colspan="1">–</td></tr><tr><td rowspan="1" colspan="1">105</td><td rowspan="1" colspan="1">BIOUG17972-E10</td><td rowspan="1" colspan="1">
                  <ext-link xmlns:xlink="http://www.w3.org/1999/xlink" ext-link-type="uri" xlink:href="http://www.boldsystems.org/index.php/Public_RecordView?processid=CNKTB2181-14" xlink:type="simple">CNKTB2181-14</ext-link>
                </td><td rowspan="1" colspan="1">–</td><td rowspan="1" colspan="1">Canada</td><td rowspan="1" colspan="1">
                  <ext-link xmlns:xlink="http://www.w3.org/1999/xlink" ext-link-type="gen" xlink:href="KT147497" xlink:type="simple">KT147497</ext-link>
                </td><td rowspan="1" colspan="1">–</td><td rowspan="1" colspan="1">–</td></tr><tr><td rowspan="1" colspan="1">106</td><td rowspan="1" colspan="1">BIOUG17786-F09</td><td rowspan="1" colspan="1">
                  <ext-link xmlns:xlink="http://www.w3.org/1999/xlink" ext-link-type="uri" xlink:href="http://www.boldsystems.org/index.php/Public_RecordView?processid=CNKTA1035-14" xlink:type="simple">CNKTA1035-14</ext-link>
                </td><td rowspan="1" colspan="1">–</td><td rowspan="1" colspan="1">Canada</td><td rowspan="1" colspan="1">
                  <ext-link xmlns:xlink="http://www.w3.org/1999/xlink" ext-link-type="gen" xlink:href="KT147730" xlink:type="simple">KT147730</ext-link>
                </td><td rowspan="1" colspan="1">–</td><td rowspan="1" colspan="1">–</td></tr><tr><td rowspan="1" colspan="1">107</td><td rowspan="1" colspan="1">BIOUG17786-F07</td><td rowspan="1" colspan="1">
                  <ext-link xmlns:xlink="http://www.w3.org/1999/xlink" ext-link-type="uri" xlink:href="http://www.boldsystems.org/index.php/Public_RecordView?processid=CNKTA1033-14" xlink:type="simple">CNKTA1033-14</ext-link>
                </td><td rowspan="1" colspan="1">–</td><td rowspan="1" colspan="1">Canada</td><td rowspan="1" colspan="1">
                  <ext-link xmlns:xlink="http://www.w3.org/1999/xlink" ext-link-type="gen" xlink:href="KT132114" xlink:type="simple">KT132114</ext-link>
                </td><td rowspan="1" colspan="1">–</td><td rowspan="1" colspan="1">–</td></tr><tr><td rowspan="1" colspan="1">108</td><td rowspan="1" colspan="1">BIOUG17786-F06</td><td rowspan="1" colspan="1">
                  <ext-link xmlns:xlink="http://www.w3.org/1999/xlink" ext-link-type="uri" xlink:href="http://www.boldsystems.org/index.php/Public_RecordView?processid=CNKTA1032-14" xlink:type="simple">CNKTA1032-14</ext-link>
                </td><td rowspan="1" colspan="1">–</td><td rowspan="1" colspan="1">Canada</td><td rowspan="1" colspan="1">
                  <ext-link xmlns:xlink="http://www.w3.org/1999/xlink" ext-link-type="gen" xlink:href="KT141434" xlink:type="simple">KT141434</ext-link>
                </td><td rowspan="1" colspan="1">–</td><td rowspan="1" colspan="1">–</td></tr><tr><td rowspan="1" colspan="1">109</td><td rowspan="1" colspan="1">BIOUG17786-F05</td><td rowspan="1" colspan="1">
                  <ext-link xmlns:xlink="http://www.w3.org/1999/xlink" ext-link-type="uri" xlink:href="http://www.boldsystems.org/index.php/Public_RecordView?processid=CNKTA1031-14" xlink:type="simple">CNKTA1031-14</ext-link>
                </td><td rowspan="1" colspan="1">–</td><td rowspan="1" colspan="1">Canada</td><td rowspan="1" colspan="1">
                  <ext-link xmlns:xlink="http://www.w3.org/1999/xlink" ext-link-type="gen" xlink:href="KT132493" xlink:type="simple">KT132493</ext-link>
                </td><td rowspan="1" colspan="1">–</td><td rowspan="1" colspan="1">–</td></tr><tr><td rowspan="1" colspan="1">110</td><td rowspan="1" colspan="1">BIOUG17245-D09</td><td rowspan="1" colspan="1">
                  <ext-link xmlns:xlink="http://www.w3.org/1999/xlink" ext-link-type="uri" xlink:href="http://www.boldsystems.org/index.php/Public_RecordView?processid=CNKLA840-14" xlink:type="simple">CNKLA840-14</ext-link>
                </td><td rowspan="1" colspan="1">–</td><td rowspan="1" colspan="1">Canada</td><td rowspan="1" colspan="1">
                  <ext-link xmlns:xlink="http://www.w3.org/1999/xlink" ext-link-type="gen" xlink:href="KT143953" xlink:type="simple">KT143953</ext-link>
                </td><td rowspan="1" colspan="1">–</td><td rowspan="1" colspan="1">–</td></tr><tr><td rowspan="1" colspan="1">111</td><td rowspan="1" colspan="1">BIOUG16989-D12</td><td rowspan="1" colspan="1">
                  <ext-link xmlns:xlink="http://www.w3.org/1999/xlink" ext-link-type="uri" xlink:href="http://www.boldsystems.org/index.php/Public_RecordView?processid=CNIVF402-14" xlink:type="simple">CNIVF402-14</ext-link>
                </td><td rowspan="1" colspan="1">–</td><td rowspan="1" colspan="1">Canada</td><td rowspan="1" colspan="1">
                  <ext-link xmlns:xlink="http://www.w3.org/1999/xlink" ext-link-type="gen" xlink:href="KT131234" xlink:type="simple">KT131234</ext-link>
                </td><td rowspan="1" colspan="1">–</td><td rowspan="1" colspan="1">–</td></tr><tr><td rowspan="1" colspan="1">112</td><td rowspan="1" colspan="1">BIOUG16944-A01</td><td rowspan="1" colspan="1">
                  <ext-link xmlns:xlink="http://www.w3.org/1999/xlink" ext-link-type="uri" xlink:href="http://www.boldsystems.org/index.php/Public_RecordView?processid=CNIVE102-14" xlink:type="simple">CNIVE102-14</ext-link>
                </td><td rowspan="1" colspan="1">–</td><td rowspan="1" colspan="1">Canada</td><td rowspan="1" colspan="1">
                  <ext-link xmlns:xlink="http://www.w3.org/1999/xlink" ext-link-type="gen" xlink:href="KT126687" xlink:type="simple">KT126687</ext-link>
                </td><td rowspan="1" colspan="1">–</td><td rowspan="1" colspan="1">–</td></tr><tr><td rowspan="1" colspan="8">
              <bold><italic><tp:taxon-name><tp:taxon-name-part taxon-name-part-type="genus">Micrurapteryx</tp:taxon-name-part> <tp:taxon-name-part taxon-name-part-type="species">salicifoliella</tp:taxon-name-part></tp:taxon-name></italic></bold>
            </td></tr><tr><td rowspan="1" colspan="1">113</td><td rowspan="1" colspan="1">10BBCLP-2121</td><td rowspan="1" colspan="1">
                  <ext-link xmlns:xlink="http://www.w3.org/1999/xlink" ext-link-type="uri" xlink:href="http://www.boldsystems.org/index.php/Public_RecordView?processid=BBLPD123-10" xlink:type="simple">BBLPD123-10</ext-link>
                </td><td rowspan="1" colspan="1">–</td><td rowspan="1" colspan="1">Canada</td><td rowspan="1" colspan="1">
                  <ext-link xmlns:xlink="http://www.w3.org/1999/xlink" ext-link-type="gen" xlink:href="KM546499" xlink:type="simple">KM546499</ext-link>
                </td><td rowspan="1" colspan="1">–</td><td rowspan="1" colspan="1">–</td></tr><tr><td rowspan="1" colspan="1">114</td><td rowspan="1" colspan="1">10BBCLP-2122</td><td rowspan="1" colspan="1">
                  <ext-link xmlns:xlink="http://www.w3.org/1999/xlink" ext-link-type="uri" xlink:href="http://www.boldsystems.org/index.php/Public_RecordView?processid=BBLPD124-10" xlink:type="simple">BBLPD124-10</ext-link>
                </td><td rowspan="1" colspan="1">–</td><td rowspan="1" colspan="1">Canada</td><td rowspan="1" colspan="1">
                  <ext-link xmlns:xlink="http://www.w3.org/1999/xlink" ext-link-type="gen" xlink:href="KM551613" xlink:type="simple">KM551613</ext-link>
                </td><td rowspan="1" colspan="1">–</td><td rowspan="1" colspan="1">–</td></tr><tr><td rowspan="1" colspan="1">115</td><td rowspan="1" colspan="1">10BBCLP-2123</td><td rowspan="1" colspan="1">
                  <ext-link xmlns:xlink="http://www.w3.org/1999/xlink" ext-link-type="uri" xlink:href="http://www.boldsystems.org/index.php/Public_RecordView?processid=BBLPD125-10" xlink:type="simple">BBLPD125-10</ext-link>
                </td><td rowspan="1" colspan="1">–</td><td rowspan="1" colspan="1">Canada</td><td rowspan="1" colspan="1">
                  <ext-link xmlns:xlink="http://www.w3.org/1999/xlink" ext-link-type="gen" xlink:href="KM544406" xlink:type="simple">KM544406</ext-link>
                </td><td rowspan="1" colspan="1">–</td><td rowspan="1" colspan="1">–</td></tr><tr><td rowspan="1" colspan="1">116</td><td rowspan="1" colspan="1">10BBCLP-2125</td><td rowspan="1" colspan="1">
                  <ext-link xmlns:xlink="http://www.w3.org/1999/xlink" ext-link-type="uri" xlink:href="http://www.boldsystems.org/index.php/Public_RecordView?processid=BBLPD127-10" xlink:type="simple">BBLPD127-10</ext-link>
                </td><td rowspan="1" colspan="1">–</td><td rowspan="1" colspan="1">Canada</td><td rowspan="1" colspan="1">
                  <ext-link xmlns:xlink="http://www.w3.org/1999/xlink" ext-link-type="gen" xlink:href="KM542568" xlink:type="simple">KM542568</ext-link>
                </td><td rowspan="1" colspan="1">–</td><td rowspan="1" colspan="1">–</td></tr><tr><td rowspan="1" colspan="1">117</td><td rowspan="1" colspan="1">10BBCLP-2126</td><td rowspan="1" colspan="1">
                  <ext-link xmlns:xlink="http://www.w3.org/1999/xlink" ext-link-type="uri" xlink:href="http://www.boldsystems.org/index.php/Public_RecordView?processid=BBLPD128-10" xlink:type="simple">BBLPD128-10</ext-link>
                </td><td rowspan="1" colspan="1">–</td><td rowspan="1" colspan="1">Canada</td><td rowspan="1" colspan="1">
                  <ext-link xmlns:xlink="http://www.w3.org/1999/xlink" ext-link-type="gen" xlink:href="KM539529" xlink:type="simple">KM539529</ext-link>
                </td><td rowspan="1" colspan="1">–</td><td rowspan="1" colspan="1">–</td></tr><tr><td rowspan="1" colspan="1">118</td><td rowspan="1" colspan="1">10BBCLP-2129</td><td rowspan="1" colspan="1">
                  <ext-link xmlns:xlink="http://www.w3.org/1999/xlink" ext-link-type="uri" xlink:href="http://www.boldsystems.org/index.php/Public_RecordView?processid=BBLPD131-10" xlink:type="simple">BBLPD131-10</ext-link>
                </td><td rowspan="1" colspan="1">–</td><td rowspan="1" colspan="1">Canada</td><td rowspan="1" colspan="1">
                  <ext-link xmlns:xlink="http://www.w3.org/1999/xlink" ext-link-type="gen" xlink:href="KM550976" xlink:type="simple">KM550976</ext-link>
                </td><td rowspan="1" colspan="1">–</td><td rowspan="1" colspan="1">–</td></tr><tr><td rowspan="1" colspan="1">119</td><td rowspan="1" colspan="1">10BBCLP-2130</td><td rowspan="1" colspan="1">
                  <ext-link xmlns:xlink="http://www.w3.org/1999/xlink" ext-link-type="uri" xlink:href="http://www.boldsystems.org/index.php/Public_RecordView?processid=BBLPD132-10" xlink:type="simple">BBLPD132-10</ext-link>
                </td><td rowspan="1" colspan="1">–</td><td rowspan="1" colspan="1">Canada</td><td rowspan="1" colspan="1">
                  <ext-link xmlns:xlink="http://www.w3.org/1999/xlink" ext-link-type="gen" xlink:href="KM553079" xlink:type="simple">KM553079</ext-link>
                </td><td rowspan="1" colspan="1">–</td><td rowspan="1" colspan="1">–</td></tr><tr><td rowspan="1" colspan="1">120</td><td rowspan="1" colspan="1">10BBCLP-2131 [MIC7454♂]</td><td rowspan="1" colspan="1">
                  <ext-link xmlns:xlink="http://www.w3.org/1999/xlink" ext-link-type="uri" xlink:href="http://www.boldsystems.org/index.php/Public_RecordView?processid=BBLPD133-10" xlink:type="simple">BBLPD133-10</ext-link>
                </td><td rowspan="1" colspan="1">–</td><td rowspan="1" colspan="1">Canada</td><td rowspan="1" colspan="1">
                  <ext-link xmlns:xlink="http://www.w3.org/1999/xlink" ext-link-type="gen" xlink:href="KM542107" xlink:type="simple">KM542107</ext-link>
                </td><td rowspan="1" colspan="1">–</td><td rowspan="1" colspan="1">–</td></tr><tr><td rowspan="1" colspan="1">121</td><td rowspan="1" colspan="1">10BBCLP-2132</td><td rowspan="1" colspan="1">
                  <ext-link xmlns:xlink="http://www.w3.org/1999/xlink" ext-link-type="uri" xlink:href="http://www.boldsystems.org/index.php/Public_RecordView?processid=BBLPD134-10" xlink:type="simple">BBLPD134-10</ext-link>
                </td><td rowspan="1" colspan="1">–</td><td rowspan="1" colspan="1">Canada</td><td rowspan="1" colspan="1">
                  <ext-link xmlns:xlink="http://www.w3.org/1999/xlink" ext-link-type="gen" xlink:href="KM549534" xlink:type="simple">KM549534</ext-link>
                </td><td rowspan="1" colspan="1">–</td><td rowspan="1" colspan="1">–</td></tr><tr><td rowspan="1" colspan="1">122</td><td rowspan="1" colspan="1">10BBCLP-2133</td><td rowspan="1" colspan="1">
                  <ext-link xmlns:xlink="http://www.w3.org/1999/xlink" ext-link-type="uri" xlink:href="http://www.boldsystems.org/index.php/Public_RecordView?processid=BBLPD135-10" xlink:type="simple">BBLPD135-10</ext-link>
                </td><td rowspan="1" colspan="1">–</td><td rowspan="1" colspan="1">Canada</td><td rowspan="1" colspan="1">
                  <ext-link xmlns:xlink="http://www.w3.org/1999/xlink" ext-link-type="gen" xlink:href="KM547436" xlink:type="simple">KM547436</ext-link>
                </td><td rowspan="1" colspan="1">–</td><td rowspan="1" colspan="1">–</td></tr><tr><td rowspan="1" colspan="1">123</td><td rowspan="1" colspan="1">10PROBE-18724</td><td rowspan="1" colspan="1">
                  <ext-link xmlns:xlink="http://www.w3.org/1999/xlink" ext-link-type="uri" xlink:href="http://www.boldsystems.org/index.php/Public_RecordView?processid=EMHLC005-10" xlink:type="simple">EMHLC005-10</ext-link>
                </td><td rowspan="1" colspan="1">–</td><td rowspan="1" colspan="1">Canada</td><td rowspan="1" colspan="1">
                  <ext-link xmlns:xlink="http://www.w3.org/1999/xlink" ext-link-type="gen" xlink:href="HQ946212" xlink:type="simple">HQ946212</ext-link>
                </td><td rowspan="1" colspan="1">–</td><td rowspan="1" colspan="1">–</td></tr><tr><td rowspan="1" colspan="1">124</td><td rowspan="1" colspan="1">10PROBE-18785</td><td rowspan="1" colspan="1">
                  <ext-link xmlns:xlink="http://www.w3.org/1999/xlink" ext-link-type="uri" xlink:href="http://www.boldsystems.org/index.php/Public_RecordView?processid=EMHLC046-10" xlink:type="simple">EMHLC046-10</ext-link>
                </td><td rowspan="1" colspan="1">
              <italic><tp:taxon-name><tp:taxon-name-part taxon-name-part-type="genus">Salix</tp:taxon-name-part></tp:taxon-name></italic> sp.</td><td rowspan="1" colspan="1">Canada</td><td rowspan="1" colspan="1">
                  <ext-link xmlns:xlink="http://www.w3.org/1999/xlink" ext-link-type="gen" xlink:href="HQ946239" xlink:type="simple">HQ946239</ext-link>
                </td><td rowspan="1" colspan="1">–</td><td rowspan="1" colspan="1">–</td></tr><tr><td rowspan="1" colspan="1">125</td><td rowspan="1" colspan="1">10PROBE-19679</td><td rowspan="1" colspan="1">
                  <ext-link xmlns:xlink="http://www.w3.org/1999/xlink" ext-link-type="uri" xlink:href="http://www.boldsystems.org/index.php/Public_RecordView?processid=EMHLC162-10" xlink:type="simple">EMHLC162-10</ext-link>
                </td><td rowspan="1" colspan="1">
              <italic><tp:taxon-name><tp:taxon-name-part taxon-name-part-type="genus">Salix</tp:taxon-name-part></tp:taxon-name></italic> sp.</td><td rowspan="1" colspan="1">Canada</td><td rowspan="1" colspan="1">
                  <ext-link xmlns:xlink="http://www.w3.org/1999/xlink" ext-link-type="gen" xlink:href="HQ946317" xlink:type="simple">HQ946317</ext-link>
                </td><td rowspan="1" colspan="1">–</td><td rowspan="1" colspan="1">–</td></tr><tr><td rowspan="1" colspan="1">126</td><td rowspan="1" colspan="1">10PROBE-19681</td><td rowspan="1" colspan="1">
                  <ext-link xmlns:xlink="http://www.w3.org/1999/xlink" ext-link-type="uri" xlink:href="http://www.boldsystems.org/index.php/Public_RecordView?processid=EMHLC164-10" xlink:type="simple">EMHLC164-10</ext-link>
                </td><td rowspan="1" colspan="1">
              <italic><tp:taxon-name><tp:taxon-name-part taxon-name-part-type="genus">Salix</tp:taxon-name-part></tp:taxon-name></italic> sp.</td><td rowspan="1" colspan="1">Canada</td><td rowspan="1" colspan="1">
                  <ext-link xmlns:xlink="http://www.w3.org/1999/xlink" ext-link-type="gen" xlink:href="HQ946318" xlink:type="simple">HQ946318</ext-link>
                </td><td rowspan="1" colspan="1">–</td><td rowspan="1" colspan="1">–</td></tr><tr><td rowspan="1" colspan="1">127</td><td rowspan="1" colspan="1">10PROBE-21923</td><td rowspan="1" colspan="1">
                  <ext-link xmlns:xlink="http://www.w3.org/1999/xlink" ext-link-type="uri" xlink:href="http://www.boldsystems.org/index.php/Public_RecordView?processid=PHLCH266-10" xlink:type="simple">PHLCH266-10</ext-link>
                </td><td rowspan="1" colspan="1">–</td><td rowspan="1" colspan="1">Canada</td><td rowspan="1" colspan="1">
                  <ext-link xmlns:xlink="http://www.w3.org/1999/xlink" ext-link-type="gen" xlink:href="JF860432" xlink:type="simple">JF860432</ext-link>
                </td><td rowspan="1" colspan="1">–</td><td rowspan="1" colspan="1">–</td></tr><tr><td rowspan="1" colspan="1">128</td><td rowspan="1" colspan="1">10PROBE-25766</td><td rowspan="1" colspan="1">
                  <ext-link xmlns:xlink="http://www.w3.org/1999/xlink" ext-link-type="uri" xlink:href="http://www.boldsystems.org/index.php/Public_RecordView?processid=PHLCH349-10" xlink:type="simple">PHLCH349-10</ext-link>
                </td><td rowspan="1" colspan="1">
              <italic><tp:taxon-name><tp:taxon-name-part taxon-name-part-type="genus">Myrica</tp:taxon-name-part> <tp:taxon-name-part taxon-name-part-type="species">gale</tp:taxon-name-part></tp:taxon-name></italic>
            </td><td rowspan="1" colspan="1">Canada</td><td rowspan="1" colspan="1">
                  <ext-link xmlns:xlink="http://www.w3.org/1999/xlink" ext-link-type="gen" xlink:href="JF860441" xlink:type="simple">JF860441</ext-link>
                </td><td rowspan="1" colspan="1">–</td><td rowspan="1" colspan="1">–</td></tr><tr><td rowspan="1" colspan="1">129</td><td rowspan="1" colspan="1">AC005056, [MIC6840♂]</td><td rowspan="1" colspan="1">
                  <ext-link xmlns:xlink="http://www.w3.org/1999/xlink" ext-link-type="uri" xlink:href="http://www.boldsystems.org/index.php/Public_RecordView?processid=LQAC045-06" xlink:type="simple">LQAC045-06</ext-link>
                </td><td rowspan="1" colspan="1">–</td><td rowspan="1" colspan="1">Canada</td><td rowspan="1" colspan="1">
                  <ext-link xmlns:xlink="http://www.w3.org/1999/xlink" ext-link-type="gen" xlink:href="KP845395" xlink:type="simple">KP845395</ext-link>
                </td><td rowspan="1" colspan="1">–</td><td rowspan="1" colspan="1">–</td></tr><tr><td rowspan="1" colspan="1">130</td><td rowspan="1" colspan="1">BIOUG03504-A05</td><td rowspan="1" colspan="1">
                  <ext-link xmlns:xlink="http://www.w3.org/1999/xlink" ext-link-type="uri" xlink:href="http://www.boldsystems.org/index.php/Public_RecordView?processid=SSBAA5768-12" xlink:type="simple">SSBAA5768-12</ext-link>
                </td><td rowspan="1" colspan="1">–</td><td rowspan="1" colspan="1">Canada</td><td rowspan="1" colspan="1">
                  <ext-link xmlns:xlink="http://www.w3.org/1999/xlink" ext-link-type="gen" xlink:href="KM548123" xlink:type="simple">KM548123</ext-link>
                </td><td rowspan="1" colspan="1">–</td><td rowspan="1" colspan="1">–</td></tr><tr><td rowspan="1" colspan="1">131</td><td rowspan="1" colspan="1">BIOUG04663-C02</td><td rowspan="1" colspan="1">
                  <ext-link xmlns:xlink="http://www.w3.org/1999/xlink" ext-link-type="uri" xlink:href="http://www.boldsystems.org/index.php/Public_RecordView?processid=SSJAB037-13" xlink:type="simple">SSJAB037-13</ext-link>
                </td><td rowspan="1" colspan="1">–</td><td rowspan="1" colspan="1">Canada</td><td rowspan="1" colspan="1">
                  <ext-link xmlns:xlink="http://www.w3.org/1999/xlink" ext-link-type="gen" xlink:href="KM550643" xlink:type="simple">KM550643</ext-link>
                </td><td rowspan="1" colspan="1">–</td><td rowspan="1" colspan="1">–</td></tr><tr><td rowspan="1" colspan="1">132</td><td rowspan="1" colspan="1">BIOUG04663-C03</td><td rowspan="1" colspan="1">
                  <ext-link xmlns:xlink="http://www.w3.org/1999/xlink" ext-link-type="uri" xlink:href="http://www.boldsystems.org/index.php/Public_RecordView?processid=SSJAB038-13" xlink:type="simple">SSJAB038-13</ext-link>
                </td><td rowspan="1" colspan="1">–</td><td rowspan="1" colspan="1">Canada</td><td rowspan="1" colspan="1">
                  <ext-link xmlns:xlink="http://www.w3.org/1999/xlink" ext-link-type="gen" xlink:href="KM551664" xlink:type="simple">KM551664</ext-link>
                </td><td rowspan="1" colspan="1">–</td><td rowspan="1" colspan="1">–</td></tr><tr><td rowspan="1" colspan="1">133</td><td rowspan="1" colspan="1">BIOUG04663-D07</td><td rowspan="1" colspan="1">
                  <ext-link xmlns:xlink="http://www.w3.org/1999/xlink" ext-link-type="uri" xlink:href="http://www.boldsystems.org/index.php/Public_RecordView?processid=SSJAB054-13" xlink:type="simple">SSJAB054-13</ext-link>
                </td><td rowspan="1" colspan="1">–</td><td rowspan="1" colspan="1">Canada</td><td rowspan="1" colspan="1">
                  <ext-link xmlns:xlink="http://www.w3.org/1999/xlink" ext-link-type="gen" xlink:href="KM541113" xlink:type="simple">KM541113</ext-link>
                </td><td rowspan="1" colspan="1">–</td><td rowspan="1" colspan="1">–</td></tr><tr><td rowspan="1" colspan="1">134</td><td rowspan="1" colspan="1">BIOUG04722-F07</td><td rowspan="1" colspan="1">
                  <ext-link xmlns:xlink="http://www.w3.org/1999/xlink" ext-link-type="uri" xlink:href="http://www.boldsystems.org/index.php/Public_RecordView?processid=SSJAA015-13" xlink:type="simple">SSJAA015-13</ext-link>
                </td><td rowspan="1" colspan="1">–</td><td rowspan="1" colspan="1">Canada</td><td rowspan="1" colspan="1">
                  <ext-link xmlns:xlink="http://www.w3.org/1999/xlink" ext-link-type="gen" xlink:href="KM550409" xlink:type="simple">KM550409</ext-link>
                </td><td rowspan="1" colspan="1">–</td><td rowspan="1" colspan="1">–</td></tr><tr><td rowspan="1" colspan="1">135</td><td rowspan="1" colspan="1">BIOUG05528-B11</td><td rowspan="1" colspan="1">
                  <ext-link xmlns:xlink="http://www.w3.org/1999/xlink" ext-link-type="uri" xlink:href="http://www.boldsystems.org/index.php/Public_RecordView?processid=SMTPB2588-13" xlink:type="simple">SMTPB2588-13</ext-link>
                </td><td rowspan="1" colspan="1">–</td><td rowspan="1" colspan="1">Canada</td><td rowspan="1" colspan="1">
                  <ext-link xmlns:xlink="http://www.w3.org/1999/xlink" ext-link-type="gen" xlink:href="KP845407" xlink:type="simple">KP845407</ext-link>
                </td><td rowspan="1" colspan="1">–</td><td rowspan="1" colspan="1">–</td></tr><tr><td rowspan="1" colspan="1">136</td><td rowspan="1" colspan="1">BIOUG06046-B12</td><td rowspan="1" colspan="1">
                  <ext-link xmlns:xlink="http://www.w3.org/1999/xlink" ext-link-type="uri" xlink:href="http://www.boldsystems.org/index.php/Public_RecordView?processid=SSJAC213-13" xlink:type="simple">SSJAC213-13</ext-link>
                </td><td rowspan="1" colspan="1">–</td><td rowspan="1" colspan="1">Canada</td><td rowspan="1" colspan="1">
                  <ext-link xmlns:xlink="http://www.w3.org/1999/xlink" ext-link-type="gen" xlink:href="KM543829" xlink:type="simple">KM543829</ext-link>
                </td><td rowspan="1" colspan="1">–</td><td rowspan="1" colspan="1">–</td></tr><tr><td rowspan="1" colspan="1">137</td><td rowspan="1" colspan="1">HLC-10432</td><td rowspan="1" colspan="1">
                  <ext-link xmlns:xlink="http://www.w3.org/1999/xlink" ext-link-type="uri" xlink:href="http://www.boldsystems.org/index.php/Public_RecordView?processid=XAF391-05" xlink:type="simple">XAF391-05</ext-link>
                </td><td rowspan="1" colspan="1">–</td><td rowspan="1" colspan="1">Canada</td><td rowspan="1" colspan="1">
                  <ext-link xmlns:xlink="http://www.w3.org/1999/xlink" ext-link-type="gen" xlink:href="KP845420" xlink:type="simple">KP845420</ext-link>
                </td><td rowspan="1" colspan="1">–</td><td rowspan="1" colspan="1">–</td></tr><tr><td rowspan="1" colspan="1">138</td><td rowspan="1" colspan="1">KENWR 7198</td><td rowspan="1" colspan="1">
                  <ext-link xmlns:xlink="http://www.w3.org/1999/xlink" ext-link-type="uri" xlink:href="http://www.boldsystems.org/index.php/Public_RecordView?processid=ABKWR138-07" xlink:type="simple">ABKWR138-07</ext-link>
                </td><td rowspan="1" colspan="1">–</td><td rowspan="1" colspan="1">
                  USA
                </td><td rowspan="1" colspan="1">
                  <ext-link xmlns:xlink="http://www.w3.org/1999/xlink" ext-link-type="gen" xlink:href="KP845421" xlink:type="simple">KP845421</ext-link>
                </td><td rowspan="1" colspan="1">–</td><td rowspan="1" colspan="1">–</td></tr><tr><td rowspan="1" colspan="1">139</td><td rowspan="1" colspan="1">CNCLEP00026530, [MIC6902♀]</td><td rowspan="1" colspan="1">
                  <ext-link xmlns:xlink="http://www.w3.org/1999/xlink" ext-link-type="uri" xlink:href="http://www.boldsystems.org/index.php/Public_RecordView?processid=MNAA372-07" xlink:type="simple">MNAA372-07</ext-link>
                </td><td rowspan="1" colspan="1">–</td><td rowspan="1" colspan="1">Canada</td><td rowspan="1" colspan="1">
                  <ext-link xmlns:xlink="http://www.w3.org/1999/xlink" ext-link-type="gen" xlink:href="KP845412" xlink:type="simple">KP845412</ext-link>
                </td><td rowspan="1" colspan="1">–</td><td rowspan="1" colspan="1">–</td></tr><tr><td rowspan="1" colspan="8">
              <bold><italic><tp:taxon-name><tp:taxon-name-part taxon-name-part-type="genus">Parectopa</tp:taxon-name-part> <tp:taxon-name-part taxon-name-part-type="species">ononidis</tp:taxon-name-part></tp:taxon-name></italic></bold>
            </td></tr><tr><td rowspan="1" colspan="1">140</td><td rowspan="1" colspan="1">CLV1785</td><td rowspan="1" colspan="1">
                  <ext-link xmlns:xlink="http://www.w3.org/1999/xlink" ext-link-type="uri" xlink:href="http://www.boldsystems.org/index.php/Public_RecordView?processid=GRSLO265-10" xlink:type="simple">GRSLO265-10</ext-link>
                </td><td rowspan="1" colspan="1">–</td><td rowspan="1" colspan="1">Austria</td><td rowspan="1" colspan="1">
                  <ext-link xmlns:xlink="http://www.w3.org/1999/xlink" ext-link-type="gen" xlink:href="JN271915" xlink:type="simple">JN271915</ext-link>
                </td><td rowspan="1" colspan="1">–</td><td rowspan="1" colspan="1">–</td></tr><tr><td rowspan="1" colspan="1">141</td><td rowspan="1" colspan="1">CLV1797</td><td rowspan="1" colspan="1">
                  <ext-link xmlns:xlink="http://www.w3.org/1999/xlink" ext-link-type="uri" xlink:href="http://www.boldsystems.org/index.php/Public_RecordView?processid=GRSLO277-10" xlink:type="simple">GRSLO277-10</ext-link>
                </td><td rowspan="1" colspan="1">–</td><td rowspan="1" colspan="1">Austria</td><td rowspan="1" colspan="1">
                  <ext-link xmlns:xlink="http://www.w3.org/1999/xlink" ext-link-type="gen" xlink:href="JF848374" xlink:type="simple">JF848374</ext-link>
                </td><td rowspan="1" colspan="1">–</td><td rowspan="1" colspan="1">–</td></tr><tr><td rowspan="1" colspan="1">142</td><td rowspan="1" colspan="1">CLV2269</td><td rowspan="1" colspan="1">
                  <ext-link xmlns:xlink="http://www.w3.org/1999/xlink" ext-link-type="uri" xlink:href="http://www.boldsystems.org/index.php/Public_RecordView?processid=GRSLO654-11" xlink:type="simple">GRSLO654-11</ext-link>
                </td><td rowspan="1" colspan="1">–</td><td rowspan="1" colspan="1">France</td><td rowspan="1" colspan="1">
                  <ext-link xmlns:xlink="http://www.w3.org/1999/xlink" ext-link-type="gen" xlink:href="KP845416" xlink:type="simple">KP845416</ext-link>
                </td><td rowspan="1" colspan="1">–</td><td rowspan="1" colspan="1">–</td></tr><tr><td rowspan="1" colspan="1">143</td><td rowspan="1" colspan="1">CLV2272</td><td rowspan="1" colspan="1">
                  <ext-link xmlns:xlink="http://www.w3.org/1999/xlink" ext-link-type="uri" xlink:href="http://www.boldsystems.org/index.php/Public_RecordView?processid=GRSLO657-11" xlink:type="simple">GRSLO657-11</ext-link>
                </td><td rowspan="1" colspan="1">–</td><td rowspan="1" colspan="1">France</td><td rowspan="1" colspan="1">
                  <ext-link xmlns:xlink="http://www.w3.org/1999/xlink" ext-link-type="gen" xlink:href="KP845388" xlink:type="simple">KP845388</ext-link>
                </td><td rowspan="1" colspan="1">–</td><td rowspan="1" colspan="1">–</td></tr><tr><td rowspan="1" colspan="1">144</td><td rowspan="1" colspan="1">CLV2283</td><td rowspan="1" colspan="1">
                  <ext-link xmlns:xlink="http://www.w3.org/1999/xlink" ext-link-type="uri" xlink:href="http://www.boldsystems.org/index.php/Public_RecordView?processid=GRPAL125-11" xlink:type="simple">GRPAL125-11</ext-link>
                </td><td rowspan="1" colspan="1">–</td><td rowspan="1" colspan="1">France</td><td rowspan="1" colspan="1">
                  <ext-link xmlns:xlink="http://www.w3.org/1999/xlink" ext-link-type="gen" xlink:href="JN271901" xlink:type="simple">JN271901</ext-link>
                </td><td rowspan="1" colspan="1">–</td><td rowspan="1" colspan="1">–</td></tr><tr><td rowspan="1" colspan="1">145</td><td rowspan="1" colspan="1">CLV2284</td><td rowspan="1" colspan="1">
                  <ext-link xmlns:xlink="http://www.w3.org/1999/xlink" ext-link-type="uri" xlink:href="http://www.boldsystems.org/index.php/Public_RecordView?processid=GRPAL126-11" xlink:type="simple">GRPAL126-11</ext-link>
                </td><td rowspan="1" colspan="1">–</td><td rowspan="1" colspan="1">France</td><td rowspan="1" colspan="1">
                  <ext-link xmlns:xlink="http://www.w3.org/1999/xlink" ext-link-type="gen" xlink:href="JN271902" xlink:type="simple">JN271902</ext-link>
                </td><td rowspan="1" colspan="1">–</td><td rowspan="1" colspan="1">–</td></tr><tr><td rowspan="1" colspan="1">146</td><td rowspan="1" colspan="1">F11onon</td><td rowspan="1" colspan="1">
                  <ext-link xmlns:xlink="http://www.w3.org/1999/xlink" ext-link-type="uri" xlink:href="http://www.boldsystems.org/index.php/Public_RecordView?processid=GRACI439-09" xlink:type="simple">GRACI439-09</ext-link>
                </td><td rowspan="1" colspan="1">
              <italic><tp:taxon-name><tp:taxon-name-part taxon-name-part-type="genus">Ononis</tp:taxon-name-part></tp:taxon-name></italic> sp.</td><td rowspan="1" colspan="1">Hungary</td><td rowspan="1" colspan="1">
                  <ext-link xmlns:xlink="http://www.w3.org/1999/xlink" ext-link-type="gen" xlink:href="KP845394" xlink:type="simple">KP845394</ext-link>
                </td><td rowspan="1" colspan="1">–</td><td rowspan="1" colspan="1">–</td></tr><tr><td rowspan="1" colspan="1">147</td><td rowspan="1" colspan="1">F12onon</td><td rowspan="1" colspan="1">
                  <ext-link xmlns:xlink="http://www.w3.org/1999/xlink" ext-link-type="uri" xlink:href="http://www.boldsystems.org/index.php/Public_RecordView?processid=GRACI440-09" xlink:type="simple">GRACI440-09</ext-link>
                </td><td rowspan="1" colspan="1">
              <italic><tp:taxon-name><tp:taxon-name-part taxon-name-part-type="genus">Ononis</tp:taxon-name-part></tp:taxon-name></italic> sp.</td><td rowspan="1" colspan="1">Spain</td><td rowspan="1" colspan="1">
                  <ext-link xmlns:xlink="http://www.w3.org/1999/xlink" ext-link-type="gen" xlink:href="KP845399" xlink:type="simple">KP845399</ext-link>
                </td><td rowspan="1" colspan="1">–</td><td rowspan="1" colspan="1">–</td></tr><tr><td rowspan="1" colspan="1">148</td><td rowspan="1" colspan="1">NK461</td><td rowspan="1" colspan="1">
                  <ext-link xmlns:xlink="http://www.w3.org/1999/xlink" ext-link-type="uri" xlink:href="http://www.boldsystems.org/index.php/Public_RecordView?processid=MICRU016-15" xlink:type="simple">MICRU016-15</ext-link>
                </td><td rowspan="1" colspan="1">
              <italic><tp:taxon-name><tp:taxon-name-part taxon-name-part-type="genus">Trifolium</tp:taxon-name-part> <tp:taxon-name-part taxon-name-part-type="species">pratense</tp:taxon-name-part></tp:taxon-name></italic>
            </td><td rowspan="1" colspan="1">Russia</td><td rowspan="1" colspan="1">
                  <ext-link xmlns:xlink="http://www.w3.org/1999/xlink" ext-link-type="gen" xlink:href="KU380258" xlink:type="simple">KU380258</ext-link>
                </td><td rowspan="1" colspan="1">–</td><td rowspan="1" colspan="1">–</td></tr><tr><td rowspan="1" colspan="8">
              <bold><italic><tp:taxon-name><tp:taxon-name-part taxon-name-part-type="genus">Parectopa</tp:taxon-name-part> <tp:taxon-name-part taxon-name-part-type="species">robiniella</tp:taxon-name-part></tp:taxon-name></italic></bold>
            </td></tr><tr><td rowspan="1" colspan="1">149</td><td rowspan="1" colspan="1">CLV1860</td><td rowspan="1" colspan="1">
                  <ext-link xmlns:xlink="http://www.w3.org/1999/xlink" ext-link-type="uri" xlink:href="http://www.boldsystems.org/index.php/Public_RecordView?processid=GRSLO340-10" xlink:type="simple">GRSLO340-10</ext-link>
                </td><td rowspan="1" colspan="1">–</td><td rowspan="1" colspan="1">Italy</td><td rowspan="1" colspan="1">
                  <ext-link xmlns:xlink="http://www.w3.org/1999/xlink" ext-link-type="gen" xlink:href="JF848420" xlink:type="simple">JF848420</ext-link>
                </td><td rowspan="1" colspan="1">–</td><td rowspan="1" colspan="1">–</td></tr><tr><td rowspan="1" colspan="1">150</td><td rowspan="1" colspan="1">CLV2282</td><td rowspan="1" colspan="1">
                  <ext-link xmlns:xlink="http://www.w3.org/1999/xlink" ext-link-type="uri" xlink:href="http://www.boldsystems.org/index.php/Public_RecordView?processid=GRPAL124-11" xlink:type="simple">GRPAL124-11</ext-link>
                </td><td rowspan="1" colspan="1">
              <italic><tp:taxon-name><tp:taxon-name-part taxon-name-part-type="genus">Robinia</tp:taxon-name-part></tp:taxon-name></italic> sp.</td><td rowspan="1" colspan="1">Slovakia</td><td rowspan="1" colspan="1">
                  <ext-link xmlns:xlink="http://www.w3.org/1999/xlink" ext-link-type="gen" xlink:href="JN271900" xlink:type="simple">JN271900</ext-link>
                </td><td rowspan="1" colspan="1">–</td><td rowspan="1" colspan="1">–</td></tr><tr><td rowspan="1" colspan="1">151</td><td rowspan="1" colspan="1">CLV2542</td><td rowspan="1" colspan="1">
                  <ext-link xmlns:xlink="http://www.w3.org/1999/xlink" ext-link-type="uri" xlink:href="http://www.boldsystems.org/index.php/Public_RecordView?processid=GRPAL479-11" xlink:type="simple">GRPAL479-11</ext-link>
                </td><td rowspan="1" colspan="1">–</td><td rowspan="1" colspan="1">France</td><td rowspan="1" colspan="1">
                  <ext-link xmlns:xlink="http://www.w3.org/1999/xlink" ext-link-type="gen" xlink:href="KP845390" xlink:type="simple">KP845390</ext-link>
                </td><td rowspan="1" colspan="1">–</td><td rowspan="1" colspan="1">–</td></tr><tr><td rowspan="1" colspan="1">152</td><td rowspan="1" colspan="1">CNCLEP00083021, [MIC6906♂]</td><td rowspan="1" colspan="1">
                  <ext-link xmlns:xlink="http://www.w3.org/1999/xlink" ext-link-type="uri" xlink:href="http://www.boldsystems.org/index.php/Public_RecordView?processid=MNAO1073-11" xlink:type="simple">MNAO1073-11</ext-link>
                </td><td rowspan="1" colspan="1">
              <italic><tp:taxon-name><tp:taxon-name-part taxon-name-part-type="genus">Robinia</tp:taxon-name-part> <tp:taxon-name-part taxon-name-part-type="species">pseudoacacia</tp:taxon-name-part></tp:taxon-name></italic>
            </td><td rowspan="1" colspan="1">
                  USA
                </td><td rowspan="1" colspan="1">
                  <ext-link xmlns:xlink="http://www.w3.org/1999/xlink" ext-link-type="gen" xlink:href="KP845410" xlink:type="simple">KP845410</ext-link>
                </td><td rowspan="1" colspan="1">–</td><td rowspan="1" colspan="1">–</td></tr><tr><td rowspan="1" colspan="1">153</td><td rowspan="1" colspan="1">CNCLEP00083022, [MIC6973♂]</td><td rowspan="1" colspan="1">
                  <ext-link xmlns:xlink="http://www.w3.org/1999/xlink" ext-link-type="uri" xlink:href="http://www.boldsystems.org/index.php/Public_RecordView?processid=MNAO1074-11" xlink:type="simple">MNAO1074-11</ext-link>
                </td><td rowspan="1" colspan="1">
              <italic><tp:taxon-name><tp:taxon-name-part taxon-name-part-type="genus">Robinia</tp:taxon-name-part> <tp:taxon-name-part taxon-name-part-type="species">pseudoacacia</tp:taxon-name-part></tp:taxon-name></italic>
            </td><td rowspan="1" colspan="1">
                  USA
                </td><td rowspan="1" colspan="1">
                  <ext-link xmlns:xlink="http://www.w3.org/1999/xlink" ext-link-type="gen" xlink:href="KP845392" xlink:type="simple">KP845392</ext-link>
                </td><td rowspan="1" colspan="1">–</td><td rowspan="1" colspan="1">–</td></tr><tr><td rowspan="1" colspan="1">154</td><td rowspan="1" colspan="1">CNCLEP00083023</td><td rowspan="1" colspan="1">
                  <ext-link xmlns:xlink="http://www.w3.org/1999/xlink" ext-link-type="uri" xlink:href="http://www.boldsystems.org/index.php/Public_RecordView?processid=MNAO1075-11" xlink:type="simple">MNAO1075-11</ext-link>
                </td><td rowspan="1" colspan="1">
              <italic><tp:taxon-name><tp:taxon-name-part taxon-name-part-type="genus">Robinia</tp:taxon-name-part> <tp:taxon-name-part taxon-name-part-type="species">pseudoacacia</tp:taxon-name-part></tp:taxon-name></italic>
            </td><td rowspan="1" colspan="1">
                  USA
                </td><td rowspan="1" colspan="1">
                  <ext-link xmlns:xlink="http://www.w3.org/1999/xlink" ext-link-type="gen" xlink:href="KP845401" xlink:type="simple">KP845401</ext-link>
                </td><td rowspan="1" colspan="1">–</td><td rowspan="1" colspan="1">–</td></tr><tr><td rowspan="1" colspan="1">155</td><td rowspan="1" colspan="1">CNCLEP00083024</td><td rowspan="1" colspan="1">
                  <ext-link xmlns:xlink="http://www.w3.org/1999/xlink" ext-link-type="uri" xlink:href="http://www.boldsystems.org/index.php/Public_RecordView?processid=MNAO1076-11" xlink:type="simple">MNAO1076-11</ext-link>
                </td><td rowspan="1" colspan="1">
              <italic><tp:taxon-name><tp:taxon-name-part taxon-name-part-type="genus">Robinia</tp:taxon-name-part> <tp:taxon-name-part taxon-name-part-type="species">pseudoacacia</tp:taxon-name-part></tp:taxon-name></italic>
            </td><td rowspan="1" colspan="1">
                  USA
                </td><td rowspan="1" colspan="1">
                  <ext-link xmlns:xlink="http://www.w3.org/1999/xlink" ext-link-type="gen" xlink:href="KP845409" xlink:type="simple">KP845409</ext-link>
                </td><td rowspan="1" colspan="1">–</td><td rowspan="1" colspan="1">–</td></tr><tr><td rowspan="1" colspan="1">156</td><td rowspan="1" colspan="1">CNCLEP00083025</td><td rowspan="1" colspan="1">
                  <ext-link xmlns:xlink="http://www.w3.org/1999/xlink" ext-link-type="uri" xlink:href="http://www.boldsystems.org/index.php/Public_RecordView?processid=MNAO1077-11" xlink:type="simple">MNAO1077-11</ext-link>
                </td><td rowspan="1" colspan="1">
              <italic><tp:taxon-name><tp:taxon-name-part taxon-name-part-type="genus">Robinia</tp:taxon-name-part> <tp:taxon-name-part taxon-name-part-type="species">pseudoacacia</tp:taxon-name-part></tp:taxon-name></italic>
            </td><td rowspan="1" colspan="1">
                  USA
                </td><td rowspan="1" colspan="1">
                  <ext-link xmlns:xlink="http://www.w3.org/1999/xlink" ext-link-type="gen" xlink:href="KP845398" xlink:type="simple">KP845398</ext-link>
                </td><td rowspan="1" colspan="1">–</td><td rowspan="1" colspan="1"/></tr><tr><td rowspan="1" colspan="1">157</td><td rowspan="1" colspan="1">FG58</td><td rowspan="1" colspan="1">
                  <ext-link xmlns:xlink="http://www.w3.org/1999/xlink" ext-link-type="uri" xlink:href="http://www.boldsystems.org/index.php/Public_RecordView?processid=GRPAL917-12" xlink:type="simple">GRPAL917-12</ext-link>
                </td><td rowspan="1" colspan="1">
              <italic><tp:taxon-name><tp:taxon-name-part taxon-name-part-type="genus">Robinia</tp:taxon-name-part> <tp:taxon-name-part taxon-name-part-type="species">pseudoacacia</tp:taxon-name-part></tp:taxon-name></italic>
            </td><td rowspan="1" colspan="1">France</td><td rowspan="1" colspan="1">
                  <ext-link xmlns:xlink="http://www.w3.org/1999/xlink" ext-link-type="gen" xlink:href="KP856956" xlink:type="simple">KP856956</ext-link>
                </td><td rowspan="1" colspan="1">–</td><td rowspan="1" colspan="1"/></tr></tbody></table><table-wrap-foot><fn><label>–</label><p>no data.</p></fn></table-wrap-foot></table-wrap><supplementary-material xmlns:xlink="http://www.w3.org/1999/xlink" id="S1" position="float" orientation="portrait" xlink:type="simple"><label>Supplementary material 1</label><caption><p>Tables S1–S5</p></caption><p>Data type: Tables</p><p>Explanation note:</p><p>
          <bold>Table S1.</bold> Host plant range of <italic><tp:taxon-name><tp:taxon-name-part taxon-name-part-type="genus">Micrurapteryx</tp:taxon-name-part></tp:taxon-name></italic> species.</p><p>The table provides data on host plants of all <italic><tp:taxon-name><tp:taxon-name-part taxon-name-part-type="genus">Micrurapteryx</tp:taxon-name-part></tp:taxon-name></italic> spp. of the Holarctic Region.</p><p>
          <bold>Table S2.</bold> Specimens of <italic><tp:taxon-name><tp:taxon-name-part taxon-name-part-type="genus">Micrurapteryx</tp:taxon-name-part></tp:taxon-name></italic> and <italic><tp:taxon-name><tp:taxon-name-part taxon-name-part-type="genus">Parectopa</tp:taxon-name-part></tp:taxon-name></italic> which were examined morphologically but not DNA barcoded.</p><p>The table provides the list of specimens which were examined morphologically but not DNA barcoded. Where pertinent, genitalia slide numbers and sex are given in the table.</p><p>
          <bold>Table S3.</bold> Diagnostic substitutions in COI barcode sequences of <italic><tp:taxon-name><tp:taxon-name-part taxon-name-part-type="genus">Micrurapteryx</tp:taxon-name-part> <tp:taxon-name-part taxon-name-part-type="species">caraganella</tp:taxon-name-part></tp:taxon-name></italic> and <italic><tp:taxon-name><tp:taxon-name-part taxon-name-part-type="genus">Micrurapteryx</tp:taxon-name-part> <tp:taxon-name-part taxon-name-part-type="species">gradatella</tp:taxon-name-part></tp:taxon-name></italic>.</p><p>The table provides diagnostic substitutions in COI barcode fragment allowing to distinguish <italic><tp:taxon-name><tp:taxon-name-part taxon-name-part-type="genus">Micrurapteryx</tp:taxon-name-part> <tp:taxon-name-part taxon-name-part-type="species">caraganella</tp:taxon-name-part></tp:taxon-name></italic> from <italic><tp:taxon-name><tp:taxon-name-part taxon-name-part-type="genus">Micrurapteryx</tp:taxon-name-part> <tp:taxon-name-part taxon-name-part-type="species">gradatella</tp:taxon-name-part></tp:taxon-name></italic>.</p><p>
          <bold>Table S4.</bold> Diagnostic substitutions in histone H3 and 28S sequences of <italic><tp:taxon-name><tp:taxon-name-part taxon-name-part-type="genus">Micrurapteryx</tp:taxon-name-part> <tp:taxon-name-part taxon-name-part-type="species">caraganella</tp:taxon-name-part></tp:taxon-name></italic> and <italic><tp:taxon-name><tp:taxon-name-part taxon-name-part-type="genus">Micrurapteryx</tp:taxon-name-part> <tp:taxon-name-part taxon-name-part-type="species">gradatella</tp:taxon-name-part></tp:taxon-name></italic>.</p><p>The table provides diagnostic substitutions in histone H3 and 28S sequences allowing to distinguish <italic><tp:taxon-name><tp:taxon-name-part taxon-name-part-type="genus">Micrurapteryx</tp:taxon-name-part> <tp:taxon-name-part taxon-name-part-type="species">caraganella</tp:taxon-name-part></tp:taxon-name></italic> from <italic><tp:taxon-name><tp:taxon-name-part taxon-name-part-type="genus">Micrurapteryx</tp:taxon-name-part> <tp:taxon-name-part taxon-name-part-type="species">gradatella</tp:taxon-name-part></tp:taxon-name></italic>.</p><p>
          <bold>Table S5.</bold> Genital characters of <italic><tp:taxon-name><tp:taxon-name-part taxon-name-part-type="genus">Micrurapteryx</tp:taxon-name-part></tp:taxon-name></italic> and <italic><tp:taxon-name><tp:taxon-name-part taxon-name-part-type="genus">Parectopa</tp:taxon-name-part></tp:taxon-name></italic> extracted from <xref ref-type="bibr" rid="B68">Vári’s (1961)</xref> generic descriptions.</p><p>The table compares male and female genital characters of <italic><tp:taxon-name><tp:taxon-name-part taxon-name-part-type="genus">Micrurapteryx</tp:taxon-name-part></tp:taxon-name></italic> and <italic><tp:taxon-name><tp:taxon-name-part taxon-name-part-type="genus">Parectopa</tp:taxon-name-part></tp:taxon-name></italic>.</p><media xlink:href="zookeys-579-099-s001.pdf" mimetype="application" mime-subtype="pdf" position="float" orientation="portrait" xlink:type="simple" id="oo_84560.pdf"/><permissions><license xlink:type="simple"><license-p>This dataset is made available under the Open Database License (http://opendatacommons.org/licenses/odbl/1.0/). The Open Database License (ODbL) is a license agreement intended to allow users to freely share, modify, and use this Dataset while maintaining this same freedom for others, provided that the original source and author(s) are credited.</license-p></license></permissions><attrib specific-use="authors">Natalia Kirichenko, Paolo Triberti, Marko Mutanen, Emmanuelle Magnoux, Jean-François Landry, Carlos Lopez-Vaamonde</attrib></supplementary-material><fig id="F8" position="float" orientation="portrait"><label>Figures 24–31.</label><caption><p>Male genitalia and phallus of <italic><tp:taxon-name><tp:taxon-name-part taxon-name-part-type="genus">Micrurapteryx</tp:taxon-name-part></tp:taxon-name></italic>.<bold>24–25</bold> <italic><tp:taxon-name><tp:taxon-name-part taxon-name-part-type="genus">Micrurapteryx</tp:taxon-name-part> <tp:taxon-name-part taxon-name-part-type="species">gradatella</tp:taxon-name-part></tp:taxon-name></italic> (slide TRB4095) (Finland, Turku) <bold>26–27</bold> <italic><tp:taxon-name><tp:taxon-name-part taxon-name-part-type="genus">Micrurapteryx</tp:taxon-name-part> <tp:taxon-name-part taxon-name-part-type="species">caraganella</tp:taxon-name-part></tp:taxon-name></italic> (slide TRB3995) (Russia, Krasnoyarsk) <bold>28–29</bold> <italic><tp:taxon-name><tp:taxon-name-part taxon-name-part-type="genus">Micrurapteryx</tp:taxon-name-part> <tp:taxon-name-part taxon-name-part-type="species">salicifoliella</tp:taxon-name-part></tp:taxon-name></italic> (slide MIC6840, specimen AC005056) (Canada, Quebec) <bold>30–31</bold> <italic><tp:taxon-name><tp:taxon-name-part taxon-name-part-type="genus">Micrurapteryx</tp:taxon-name-part> <tp:taxon-name-part taxon-name-part-type="species">kollariella</tp:taxon-name-part></tp:taxon-name></italic> (slide MIC6959, specimen CNCLEP00123697) (Germany, Berlin). Scale bars: 200 µm (<bold>24, 26</bold>), 250 µm (<bold>25, 27</bold>), 500 µm (<bold>28–31</bold>).</p></caption><graphic xmlns:xlink="http://www.w3.org/1999/xlink" xlink:href="zookeys-579-099-g008.jpg" position="float" orientation="portrait" xlink:type="simple" id="oo_84676.jpg"/></fig><supplementary-material xmlns:xlink="http://www.w3.org/1999/xlink" id="S2" position="float" orientation="portrait" xlink:type="simple"><label>Supplementary material 2</label><caption><p>Figs S01–S12</p></caption><p>Data type: JPG image file</p><p>Explanation note: <italic><tp:taxon-name><tp:taxon-name-part taxon-name-part-type="genus">Micrurapteryx</tp:taxon-name-part> <tp:taxon-name-part taxon-name-part-type="species">occulta</tp:taxon-name-part></tp:taxon-name></italic>, male genitalia. The plate shows intraspecific variation of male genitalia in <italic><tp:taxon-name><tp:taxon-name-part taxon-name-part-type="genus">Micrurapteryx</tp:taxon-name-part> <tp:taxon-name-part taxon-name-part-type="species">occulta</tp:taxon-name-part></tp:taxon-name></italic>.</p><media xlink:href="zookeys-579-099-s002.jpg" mimetype="image" mime-subtype="jpeg" position="float" orientation="portrait" xlink:type="simple" id="oo_84561.jpg"/><permissions><license xlink:type="simple"><license-p>This dataset is made available under the Open Database License (http://opendatacommons.org/licenses/odbl/1.0/). The Open Database License (ODbL) is a license agreement intended to allow users to freely share, modify, and use this Dataset while maintaining this same freedom for others, provided that the original source and author(s) are credited.</license-p></license></permissions><attrib specific-use="authors">Natalia Kirichenko, Paolo Triberti, Marko Mutanen, Emmanuelle Magnoux, Jean-François Landry, Carlos Lopez-Vaamonde</attrib></supplementary-material><supplementary-material xmlns:xlink="http://www.w3.org/1999/xlink" id="S4" position="float" orientation="portrait" xlink:type="simple"><label>Supplementary material 4</label><caption><p>Figs S25–S36</p></caption><p>Data type: JPG image file</p><p>Explanation note: <italic><tp:taxon-name><tp:taxon-name-part taxon-name-part-type="genus">Micrurapteryx</tp:taxon-name-part> <tp:taxon-name-part taxon-name-part-type="species">occulta</tp:taxon-name-part></tp:taxon-name></italic> and <italic><tp:taxon-name><tp:taxon-name-part taxon-name-part-type="genus">Micrurapteryx</tp:taxon-name-part> <tp:taxon-name-part taxon-name-part-type="species">caraganella</tp:taxon-name-part></tp:taxon-name></italic>, male genitalia. The plate shows intraspecific variation of male genitalia in <italic><tp:taxon-name><tp:taxon-name-part taxon-name-part-type="genus">Micrurapteryx</tp:taxon-name-part> <tp:taxon-name-part taxon-name-part-type="species">occulta</tp:taxon-name-part></tp:taxon-name></italic>.</p><media xlink:href="zookeys-579-099-s004.jpg" mimetype="image" mime-subtype="jpeg" position="float" orientation="portrait" xlink:type="simple" id="oo_84563.jpg"/><permissions><license xlink:type="simple"><license-p>This dataset is made available under the Open Database License (http://opendatacommons.org/licenses/odbl/1.0/). The Open Database License (ODbL) is a license agreement intended to allow users to freely share, modify, and use this Dataset while maintaining this same freedom for others, provided that the original source and author(s) are credited.</license-p></license></permissions><attrib specific-use="authors">Natalia Kirichenko, Paolo Triberti, Marko Mutanen, Emmanuelle Magnoux, Jean-François Landry, Carlos Lopez-Vaamonde</attrib></supplementary-material><supplementary-material xmlns:xlink="http://www.w3.org/1999/xlink" id="S5" position="float" orientation="portrait" xlink:type="simple"><label>Supplementary material 5</label><caption><p>Figs S37–S44</p></caption><p>Data type: JPG image file</p><p>Explanation note: <italic><tp:taxon-name><tp:taxon-name-part taxon-name-part-type="genus">Micrurapteryx</tp:taxon-name-part> <tp:taxon-name-part taxon-name-part-type="species">occulta</tp:taxon-name-part></tp:taxon-name></italic>, female genitalia. The plate shows intraspecific variation of female genitalia in <italic><tp:taxon-name><tp:taxon-name-part taxon-name-part-type="genus">Micrurapteryx</tp:taxon-name-part> <tp:taxon-name-part taxon-name-part-type="species">occulta</tp:taxon-name-part></tp:taxon-name></italic>.</p><media xlink:href="zookeys-579-099-s005.jpg" mimetype="image" mime-subtype="jpeg" position="float" orientation="portrait" xlink:type="simple" id="oo_84564.jpg"/><permissions><license xlink:type="simple"><license-p>This dataset is made available under the Open Database License (http://opendatacommons.org/licenses/odbl/1.0/). The Open Database License (ODbL) is a license agreement intended to allow users to freely share, modify, and use this Dataset while maintaining this same freedom for others, provided that the original source and author(s) are credited.</license-p></license></permissions><attrib specific-use="authors">Natalia Kirichenko, Paolo Triberti, Marko Mutanen, Emmanuelle Magnoux, Jean-François Landry, Carlos Lopez-Vaamonde</attrib></supplementary-material><supplementary-material xmlns:xlink="http://www.w3.org/1999/xlink" id="S6" position="float" orientation="portrait" xlink:type="simple"><label>Supplementary material 6</label><caption><p>Figs S45–S52</p></caption><p>Data type: JPG image file</p><p>Explanation note: <italic><tp:taxon-name><tp:taxon-name-part taxon-name-part-type="genus">Micrurapteryx</tp:taxon-name-part> <tp:taxon-name-part taxon-name-part-type="species">occulta</tp:taxon-name-part></tp:taxon-name></italic>, female genitalia. The plate shows intraspecific variation of female genitalia in <italic><tp:taxon-name><tp:taxon-name-part taxon-name-part-type="genus">Micrurapteryx</tp:taxon-name-part> <tp:taxon-name-part taxon-name-part-type="species">occulta</tp:taxon-name-part></tp:taxon-name></italic>.</p><media xlink:href="zookeys-579-099-s006.jpg" mimetype="image" mime-subtype="jpeg" position="float" orientation="portrait" xlink:type="simple" id="oo_84565.jpg"/><permissions><license xlink:type="simple"><license-p>This dataset is made available under the Open Database License (http://opendatacommons.org/licenses/odbl/1.0/). The Open Database License (ODbL) is a license agreement intended to allow users to freely share, modify, and use this Dataset while maintaining this same freedom for others, provided that the original source and author(s) are credited.</license-p></license></permissions><attrib specific-use="authors">Natalia Kirichenko, Paolo Triberti, Marko Mutanen, Emmanuelle Magnoux, Jean-François Landry, Carlos Lopez-Vaamonde</attrib></supplementary-material><fig id="F6" position="float" orientation="portrait"><label>Figures 11–12.</label><caption><p>Adults of <italic><tp:taxon-name><tp:taxon-name-part taxon-name-part-type="genus">Micrurapteryx</tp:taxon-name-part></tp:taxon-name></italic> and <italic><tp:taxon-name><tp:taxon-name-part taxon-name-part-type="genus">Parectopa</tp:taxon-name-part></tp:taxon-name></italic> spp. <bold>11</bold> <italic><tp:taxon-name><tp:taxon-name-part taxon-name-part-type="genus">Micrurapteryx</tp:taxon-name-part> <tp:taxon-name-part taxon-name-part-type="species">salicifoliella</tp:taxon-name-part></tp:taxon-name></italic>, specimen CNCLEP00117661 ♀ ex <italic><tp:taxon-name><tp:taxon-name-part taxon-name-part-type="genus">Salix</tp:taxon-name-part></tp:taxon-name></italic> (Canada, Ontario, Jellicoe) <bold>12</bold> <italic><tp:taxon-name><tp:taxon-name-part taxon-name-part-type="genus">Parectopa</tp:taxon-name-part> <tp:taxon-name-part taxon-name-part-type="species">robiniella</tp:taxon-name-part></tp:taxon-name></italic>, specimen CNCLEP00083021 ♂ ex <italic><tp:taxon-name><tp:taxon-name-part taxon-name-part-type="genus">Robinia</tp:taxon-name-part></tp:taxon-name></italic> (USA, Maryland, Scientists Cliffs). Scale bars: 2 mm.</p></caption><graphic xmlns:xlink="http://www.w3.org/1999/xlink" xlink:href="zookeys-579-099-g006.jpg" position="float" orientation="portrait" xlink:type="simple" id="oo_84546.jpg"/></fig></tp:treatment-sec><ref-list><ref id="B49"><mixed-citation xmlns:xlink="http://www.w3.org/1999/xlink" xlink:type="simple">
          <person-group><name name-style="western"><surname>McDunnough</surname><given-names>J</given-names></name></person-group> (<year>1939</year>) <article-title>Check list of the <tp:taxon-name><tp:taxon-name-part taxon-name-part-type="order">Lepidoptera</tp:taxon-name-part></tp:taxon-name> of Canada and the United States of America. Part II. <tp:taxon-name><tp:taxon-name-part taxon-name-part-type="above-genus">Microlepidoptera</tp:taxon-name-part></tp:taxon-name>.</article-title> <source>Memoirs of the Southern California Academy of Sciences</source> <volume>2</volume>(<issue>1</issue>): <fpage>1</fpage>–<lpage>171</lpage>.</mixed-citation></ref><ref id="B13"><mixed-citation xmlns:xlink="http://www.w3.org/1999/xlink" xlink:type="simple">
          <person-group><name name-style="western"><surname>Davis</surname><given-names>DR</given-names></name></person-group> (<year>1983</year>) <chapter-title><tp:taxon-name><tp:taxon-name-part taxon-name-part-type="family">Gracillariidae</tp:taxon-name-part></tp:taxon-name>.</chapter-title> In: <person-group><name name-style="western"><surname>Hodges</surname><given-names>RW</given-names></name></person-group> (<role>Ed.</role>) <source>Check List of the <tp:taxon-name><tp:taxon-name-part taxon-name-part-type="order">Lepidoptera</tp:taxon-name-part></tp:taxon-name> of America North of Mexico</source>. <publisher-name>EW Classey and The Wedge Entomological Research Foundation</publisher-name>, <size units="page">284 pp</size>.</mixed-citation></ref><ref id="B5"><mixed-citation xmlns:xlink="http://www.w3.org/1999/xlink" xlink:type="simple">
          <person-group><name name-style="western"><surname>Braun</surname><given-names>AF</given-names></name></person-group> (<year>1922</year>) <article-title><tp:taxon-name><tp:taxon-name-part taxon-name-part-type="above-genus">Microlepidoptera</tp:taxon-name-part></tp:taxon-name>: Notes and new species.</article-title> <source>The Canadian Entomologist</source> <volume>54</volume>: <fpage>90</fpage>–<lpage>94</lpage>. doi: <ext-link xlink:type="simple" ext-link-type="doi" xlink:href="10.4039/Ent5490-4">10.4039/Ent5490-4</ext-link></mixed-citation></ref><ref id="B6"><mixed-citation xmlns:xlink="http://www.w3.org/1999/xlink" xlink:type="simple">
          <person-group><name name-style="western"><surname>Braun</surname><given-names>AF</given-names></name></person-group> (<year>1925</year>) <article-title><tp:taxon-name><tp:taxon-name-part taxon-name-part-type="above-genus">Microlepidoptera</tp:taxon-name-part></tp:taxon-name> of northern Utah.</article-title> <source>Transactions of the American Entomological Society</source> <volume>51</volume>: <fpage>183</fpage>–<lpage>226</lpage>.</mixed-citation></ref><ref id="B68"><mixed-citation xmlns:xlink="http://www.w3.org/1999/xlink" xlink:type="simple">
          <person-group><name name-style="western"><surname>Vári</surname><given-names>L</given-names></name></person-group> (<year>1961</year>) <article-title>South African <tp:taxon-name><tp:taxon-name-part taxon-name-part-type="order">Lepidoptera</tp:taxon-name-part></tp:taxon-name> (Volume I) – <tp:taxon-name><tp:taxon-name-part taxon-name-part-type="family">Lithocolletidae</tp:taxon-name-part></tp:taxon-name>.</article-title> <source>Transvaal Museum Memoir</source> <volume>12</volume>: <fpage>1</fpage>–<lpage>238</lpage>.</mixed-citation></ref><ref id="B8"><mixed-citation xmlns:xlink="http://www.w3.org/1999/xlink" xlink:type="simple">
          <person-group><name name-style="western"><surname>Chambers</surname><given-names>VT</given-names></name></person-group> (<year>1875</year>) <article-title>Teneina [sic] of Colorado.</article-title> <source>The Cincinnati Quarterly Journal of Science</source> <volume>2</volume>(<issue>4</issue>): <fpage>289</fpage>–<lpage>305</lpage>.</mixed-citation></ref></ref-list></tp:taxon-treatment>
